# Supplementary material for: Network assisted analysis of de novo variants using protein-protein interaction information identified 46 candidate genes for congenital heart disease
Source: PLoS Genet. 2022 Jun 7;18(6):e1010252. doi: 10.1371/journal.pgen.1010252 (PMC9205499; doi:10.1371/journal.pgen.1010252)
Supplement: S1 Table — (XLSX) [file pgen.1010252.s003.xlsx]

## Sheet: 1
S1 Table (1). Power and FDR evaluation for N-DATA w/ network and N-DATA w/o Network
Tau_1	Beta	Sample Size	Model	Power	Power_se	FDR	FDR_se
0.1	3	2000	N-DATA w/o PPI	0.0235188	0.00221678	0.0143098	0.00724534
0.1	3	2000	N-DATA w/ PPI	0.0731192	0.011695	0.0402034	0.0119432
0.1	3.5	2000	N-DATA w/o PPI	0.106269	0.00467806	0.0187988	0.00541932
0.1	3.5	2000	N-DATA w/ PPI	0.251343	0.0158222	0.0254782	0.0100164
0.1	4	2000	N-DATA w/o PPI	0.266119	0.00584851	0.0105326	0.00232184
0.1	4	2000	N-DATA w/ PPI	0.492537	0.0126076	0.0113847	0.00193036
0.3	3	2000	N-DATA w/o PPI	0.0324841	0.0019886	0.0103254	0.00413517
0.3	3	2000	N-DATA w/ PPI	0.147771	0.016466	0.0117865	0.00314512
0.3	3.5	2000	N-DATA w/o PPI	0.117325	0.00324801	0.0106856	0.00252728
0.3	3.5	2000	N-DATA w/ PPI	0.51172	0.0207664	0.0128321	0.001692
0.3	4	2000	N-DATA w/o PPI	0.265796	0.00363012	0.0243519	0.00191365
0.3	4	2000	N-DATA w/ PPI	0.76	0.00738308	0.0294702	0.00182766
0.5	3	2000	N-DATA w/o PPI	0.0423684	0.00187249	0.0125686	0.00363094
0.5	3	2000	N-DATA w/ PPI	0.237061	0.020646	0.0119943	0.00177291
0.5	3.5	2000	N-DATA w/o PPI	0.142851	0.00250776	0.0165377	0.00224437
0.5	3.5	2000	N-DATA w/ PPI	0.688684	0.0203343	0.0252181	0.00204613
0.5	4	2000	N-DATA w/o PPI	0.313377	0.00295726	0.0257883	0.00172276
0.5	4	2000	N-DATA w/ PPI	0.845702	0.00197566	0.0303822	0.00115022
0.7	3	2000	N-DATA w/o PPI	0.0539576	0.00166866	0.0123794	0.00297091
0.7	3	2000	N-DATA w/ PPI	0.311767	0.0248681	0.0205723	0.002413
0.7	3.5	2000	N-DATA w/o PPI	0.173463	0.00314616	0.0207694	0.00212913
0.7	3.5	2000	N-DATA w/ PPI	0.788092	0.0152289	0.0354625	0.00192115
0.7	4	2000	N-DATA w/o PPI	0.346148	0.00249352	0.0308208	0.00164215
0.7	4	2000	N-DATA w/ PPI	0.881307	0.00263668	0.044037	0.00173019
0.9	3	2000	N-DATA w/o PPI	0.0636261	0.00175344	0.013488	0.00239263
0.9	3	2000	N-DATA w/ PPI	0.417422	0.0271685	0.0163319	0.0013921
0.9	3.5	2000	N-DATA w/o PPI	0.197564	0.00179871	0.0277562	0.00208454
0.9	3.5	2000	N-DATA w/ PPI	0.84	0.00938246	0.0333135	0.00114812
0.9	4	2000	N-DATA w/o PPI	0.384929	0.00278736	0.0308332	0.00125872
0.9	4	2000	N-DATA w/ PPI	0.902776	0.00137365	0.0466099	0.00111094
0.1	3	5000	N-DATA w/o PPI	0.132687	0.00461323	0.01885	0.004313
0.1	3	5000	N-DATA w/ PPI	0.337463	0.0158664	0.011776	0.002116
0.1	3.5	5000	N-DATA w/o PPI	0.352985	0.00597156	0.029512	0.003178
0.1	3.5	5000	N-DATA w/ PPI	0.578507	0.0108837	0.018603	0.002026
0.1	4	5000	N-DATA w/o PPI	0.596269	0.00492227	0.023396	0.002289
0.1	4	5000	N-DATA w/ PPI	0.782687	0.00429194	0.025194	0.002068
0.3	3	5000	N-DATA w/o PPI	0.14707	0.00369417	0.014105	0.002386
0.3	3	5000	N-DATA w/ PPI	0.656306	0.0154445	0.022659	0.001935
0.3	3.5	5000	N-DATA w/o PPI	0.360446	0.00411304	0.020542	0.001828
0.3	3.5	5000	N-DATA w/ PPI	0.814331	0.00299215	0.026051	0.001433
0.3	4	5000	N-DATA w/o PPI	0.58707	0.0039097	0.035285	0.001605
0.3	4	5000	N-DATA w/ PPI	0.888726	0.00202323	0.036559	0.001275
0.5	3	5000	N-DATA w/o PPI	0.18943	0.0026702	0.013897	0.001702
0.5	3	5000	N-DATA w/ PPI	0.798991	0.00823637	0.029613	0.001742
0.5	3.5	5000	N-DATA w/o PPI	0.391228	0.00340021	0.027843	0.001708
0.5	3.5	5000	N-DATA w/ PPI	0.867193	0.00183566	0.03677	0.001264
0.5	4	5000	N-DATA w/o PPI	0.626535	0.00328888	0.032794	0.001382
0.5	4	5000	N-DATA w/ PPI	0.919254	0.00139408	0.038837	0.000974
0.7	3	5000	N-DATA w/o PPI	0.210106	0.00281318	0.015923	0.00162
0.7	3	5000	N-DATA w/ PPI	0.844099	0.0064248	0.039162	0.001764
0.7	3.5	5000	N-DATA w/o PPI	0.443003	0.00306599	0.031057	0.001358
0.7	3.5	5000	N-DATA w/ PPI	0.906325	0.00229963	0.043921	0.001732
0.7	4	5000	N-DATA w/o PPI	0.678092	0.00281456	0.033812	0.001211
0.7	4	5000	N-DATA w/ PPI	0.944735	0.00119858	0.04085	0.001011
0.9	3	5000	N-DATA w/o PPI	0.248923	0.00269401	0.01828	0.001378
0.9	3	5000	N-DATA w/ PPI	0.879858	0.00195235	0.042336	0.001229
0.9	3.5	5000	N-DATA w/o PPI	0.47323	0.0027449	0.038283	0.001372
0.9	3.5	5000	N-DATA w/ PPI	0.922663	0.00101663	0.052449	0.000935
0.9	4	5000	N-DATA w/o PPI	0.707224	0.00239477	0.042139	0.001173
0.9	4	5000	N-DATA w/ PPI	0.953059	0.000886053	0.050921	0.000799
0.1	3	10000	N-DATA w/o PPI	0.341194	0.00602649	0.024292	0.00287
0.1	3	10000	N-DATA w/ PPI	0.603433	0.00923298	0.0200076	0.00245706
0.1	3.5	10000	N-DATA w/o PPI	0.63	0.00595617	0.0346699	0.00263607
0.1	3.5	10000	N-DATA w/ PPI	0.799851	0.00455531	0.0320103	0.00218185
0.1	4	10000	N-DATA w/o PPI	0.817164	0.00406609	0.04801	0.00229813
0.1	4	10000	N-DATA w/ PPI	0.909403	0.00291841	0.0431292	0.00161425
0.3	3	10000	N-DATA w/o PPI	0.350764	0.00417156	0.0205101	0.00183356
0.3	3	10000	N-DATA w/ PPI	0.819172	0.00239334	0.0273583	0.00123353
0.3	3.5	10000	N-DATA w/o PPI	0.629108	0.00377185	0.0350748	0.00171989
0.3	3.5	10000	N-DATA w/ PPI	0.90242	0.00181035	0.0369066	0.00127493
0.3	4	10000	N-DATA w/o PPI	0.82172	0.00271366	0.0433658	0.00144953
0.3	4	10000	N-DATA w/ PPI	0.957771	0.00146161	0.0444312	0.00102972
0.5	3	10000	N-DATA w/o PPI	0.395132	0.00342872	0.0203366	0.001311
0.5	3	10000	N-DATA w/ PPI	0.872763	0.00157152	0.0337246	0.00122813
0.5	3.5	10000	N-DATA w/o PPI	0.649123	0.00342583	0.0357232	0.00138021
0.5	3.5	10000	N-DATA w/ PPI	0.922281	0.0014312	0.0418055	0.00104106
0.5	4	10000	N-DATA w/o PPI	0.839693	0.0022114	0.0425742	0.00137842
0.5	4	10000	N-DATA w/ PPI	0.962851	0.0010477	0.0419228	0.000991402
0.7	3	10000	N-DATA w/o PPI	0.449717	0.00282768	0.0235654	0.00139651
0.7	3	10000	N-DATA w/ PPI	0.913003	0.00140966	0.0415845	0.00159585
0.7	3.5	10000	N-DATA w/o PPI	0.686855	0.00271432	0.0385289	0.00124577
0.7	3.5	10000	N-DATA w/ PPI	0.949081	0.00114429	0.0422917	0.000957403
0.7	4	10000	N-DATA w/o PPI	0.871661	0.0022387	0.0444265	0.00106636
0.7	4	10000	N-DATA w/ PPI	0.979258	0.000766068	0.043033	0.000789007
0.9	3	10000	N-DATA w/o PPI	0.485184	0.00249798	0.027555	0.0012524
0.9	3	10000	N-DATA w/ PPI	0.925382	0.00101321	0.0522524	0.000919826
0.9	3.5	10000	N-DATA w/o PPI	0.718414	0.00234746	0.0395377	0.00111552
0.9	3.5	10000	N-DATA w/ PPI	0.959122	0.000844841	0.0513442	0.00077742
0.9	4	10000	N-DATA w/o PPI	0.892181	0.00178296	0.0431515	0.00113054
0.9	4	10000	N-DATA w/ PPI	0.97847	0.0005109	0.0504115	0.000598888

## Sheet: 2
S1 Table (2). Power, FDR, and Time evaluation for N-DATA, TADA de novo, and DAWN
Tau_1	Beta	Sample Size	Model	Power	Power_se	FDR	FDR_se	Time (min)	Time_se
0.1	3	2000	TADA	0.0507463	0.00384787	0.070271	0.016702	5.64914	0.00893069
0.1	3	2000	TADA+DAWN	0.248806	0.00852543	0.400301	0.0288618	0.332831	0.0182371
0.1	3	2000	N-DATA	0.0731192	0.011695	0.0402034	0.0119432	3.11701	0.00600711
0.1	3.5	2000	TADA	0.146269	0.00461862	0.0450184	0.00624166	5.67676	0.00844973
0.1	3.5	2000	TADA+DAWN	0.230896	0.0126049	0.129685	0.019378	0.309965	0.0391415
0.1	3.5	2000	N-DATA	0.251343	0.0158222	0.0254782	0.0100164	3.06186	0.00233207
0.1	4	2000	TADA	0.301791	0.00554648	0.0491168	0.00486723	5.76976	0.00740838
0.1	4	2000	TADA+DAWN	0.300448	0.0119622	0.0198267	0.00696027	0.229963	0.00731481
0.1	4	2000	N-DATA	0.492537	0.0126076	0.0113847	0.00193036	3.03696	0.00612133
0.3	3	2000	TADA	0.0587898	0.00213057	0.0482166	0.00691145	5.65419	0.0148984
0.3	3	2000	TADA+DAWN	0.19414	0.00710394	0.150123	0.0138058	0.310534	0.0120571
0.3	3	2000	N-DATA	0.147771	0.016466	0.0117865	0.00314512	3.07393	0.00546901
0.3	3.5	2000	TADA	0.132803	0.00278208	0.0520912	0.00469497	5.65713	0.00591043
0.3	3.5	2000	TADA+DAWN	0.27535	0.0102807	0.028432	0.00639491	0.380372	0.0382693
0.3	3.5	2000	N-DATA	0.51172	0.0207664	0.0128321	0.001692	3.08769	0.00561162
0.3	4	2000	TADA	0.28293	0.00425706	0.047975	0.00341319	5.77082	0.00700051
0.3	4	2000	TADA+DAWN	0.507325	0.0115051	0.0123119	0.00165941	0.355493	0.0324904
0.3	4	2000	N-DATA	0.76	0.00738308	0.0294702	0.00182766	3.18995	0.00620315
0.5	3	2000	TADA	0.0629825	0.00169984	0.0511538	0.00492946	5.27752	0.0130792
0.5	3	2000	TADA+DAWN	0.176886	0.00765	0.0654783	0.00949139	0.325414	0.0139494
0.5	3	2000	N-DATA	0.237061	0.020646	0.0119943	0.00177291	3.07666	0.00667809
0.5	3.5	2000	TADA	0.166404	0.00310499	0.0474085	0.00340722	5.74026	0.00847465
0.5	3.5	2000	TADA+DAWN	0.376754	0.0114085	0.012954	0.00186313	0.436752	0.0106436
0.5	3.5	2000	N-DATA	0.688684	0.0203343	0.0252181	0.00204613	3.05348	0.00588677
0.5	4	2000	TADA	0.3425	0.00297999	0.0448266	0.00259459	5.74715	0.00978059
0.5	4	2000	TADA+DAWN	0.695351	0.00517583	0.028203	0.00105208	0.370754	0.00649757
0.5	4	2000	N-DATA	0.845702	0.00197566	0.0303822	0.00115022	3.07806	0.00744414
0.7	3	2000	TADA	0.0722968	0.00180207	0.047028	0.0050631	5.7027	0.0100171
0.7	3	2000	TADA+DAWN	0.172968	0.00624059	0.0569542	0.00664855	0.376634	0.0245499
0.7	3	2000	N-DATA	0.311767	0.0248681	0.0205723	0.002413	3.06546	0.00585564
0.7	3.5	2000	TADA	0.185866	0.00269109	0.0432869	0.00273574	5.73458	0.00815217
0.7	3.5	2000	TADA+DAWN	0.428975	0.012829	0.0121411	0.00198918	0.486832	0.0211573
0.7	3.5	2000	N-DATA	0.788092	0.0152289	0.0354625	0.00192115	3.16024	0.00537484
0.7	4	2000	TADA	0.381378	0.00402019	0.0427399	0.00212943	5.72255	0.0102704
0.7	4	2000	TADA+DAWN	0.766184	0.00633998	0.0287307	0.00133836	0.512975	0.0132408
0.7	4	2000	N-DATA	0.881307	0.00263668	0.044037	0.00173019	3.10378	0.00500807
0.9	3	2000	TADA	0.0805099	0.00169407	0.0353675	0.00343914	5.76464	0.0067199
0.9	3	2000	TADA+DAWN	0.185524	0.00686891	0.0399906	0.00516554	0.406787	0.0293114
0.9	3	2000	N-DATA	0.417422	0.0271685	0.0163319	0.0013921	3.12953	0.00779494
0.9	3.5	2000	TADA	0.206827	0.00246815	0.0425512	0.00239597	5.74997	0.00806995
0.9	3.5	2000	TADA+DAWN	0.550708	0.0100432	0.0026239	0.000306988	0.639671	0.0351711
0.9	3.5	2000	N-DATA	0.84	0.00938246	0.0333135	0.00114812	3.15658	0.00376954
0.9	4	2000	TADA	0.4217	0.00313444	0.040465	0.00167301	5.84138	0.0106554
0.9	4	2000	TADA+DAWN	0.802323	0.00404044	0.0213422	0.00125819	0.462881	0.00804532
0.9	4	2000	N-DATA	0.902776	0.00137365	0.0466099	0.00111094	3.16255	0.00473904
0.1	3	5000	TADA	0.183433	0.00657393	0.0470463	0.00569435	5.9347	0.00980281
0.1	3	5000	TADA+DAWN	0.292836	0.012393	0.0740146	0.0149993	0.288803	0.0183201
0.1	3	5000	N-DATA	0.337463	0.0158664	0.0117761	0.00211614	3.20909	0.00587237
0.1	3.5	5000	TADA	0.417015	0.0060815	0.0528371	0.00400187	5.78519	0.0110344
0.1	3.5	5000	TADA+DAWN	0.375522	0.00931901	0.0146667	0.00610988	0.249213	0.0357012
0.1	3.5	5000	N-DATA	0.578507	0.0108837	0.0186032	0.00202564	3.03226	0.0045479
0.1	4	5000	TADA	0.610746	0.00532755	0.0490247	0.00357888	5.85934	0.00908617
0.1	4	5000	TADA+DAWN	0.469552	0.00794441	0.00625136	0.00227658	0.155594	0.00271515
0.1	4	5000	N-DATA	0.782687	0.00429194	0.0251941	0.00206759	3.03214	0.00350509
0.3	3	5000	TADA	0.21293	0.00323039	0.0486524	0.00399657	5.74666	0.00753247
0.3	3	5000	TADA+DAWN	0.454395	0.00974891	0.0109129	0.00132569	0.408278	0.0386421
0.3	3	5000	N-DATA	0.656306	0.0154445	0.0226593	0.00193477	3.20522	0.0095981
0.3	3.5	5000	TADA	0.399809	0.0034732	0.0466699	0.00257564	5.77304	0.00693256
0.3	3.5	5000	TADA+DAWN	0.657261	0.00502891	0.0160554	0.0014426	0.276804	0.00423162
0.3	3.5	5000	N-DATA	0.814331	0.00299215	0.0260506	0.00143308	3.03797	0.00533429
0.3	4	5000	TADA	0.596879	0.00446667	0.0462059	0.00207834	5.84622	0.00966228
0.3	4	5000	TADA+DAWN	0.768535	0.00468337	0.0133472	0.00142615	0.221182	0.00393383
0.3	4	5000	N-DATA	0.888726	0.00202323	0.0365587	0.00127531	3.01958	0.0048858
0.5	3	5000	TADA	0.23057	0.00296047	0.0477694	0.0026574	5.8543	0.00968172
0.5	3	5000	TADA+DAWN	0.608596	0.00787481	0.023624	0.00120269	0.476257	0.0407438
0.5	3	5000	N-DATA	0.798991	0.00823637	0.0296125	0.00174167	3.09776	0.00429757
0.5	3.5	5000	TADA	0.430614	0.00363732	0.043579	0.00193152	5.74958	0.00965179
0.5	3.5	5000	TADA+DAWN	0.778597	0.00273405	0.0308577	0.00107459	0.309446	0.00393492
0.5	3.5	5000	N-DATA	0.867193	0.00183566	0.03677	0.00126403	3.08262	0.00516946
0.5	4	5000	TADA	0.642193	0.00338313	0.0451252	0.00166037	5.72918	0.0112133
0.5	4	5000	TADA+DAWN	0.86443	0.00235499	0.0240653	0.00111912	0.285543	0.00436363
0.5	4	5000	N-DATA	0.919254	0.00139408	0.0388367	0.000974236	3.05295	0.0033504
0.7	3	5000	TADA	0.259717	0.00243133	0.0484326	0.00268642	5.74221	0.0121431
0.7	3	5000	TADA+DAWN	0.666325	0.00825222	0.0208059	0.00130388	0.503529	0.0143034
0.7	3	5000	N-DATA	0.844099	0.0064248	0.0391618	0.00176352	3.08727	0.0061691
0.7	3.5	5000	TADA	0.460636	0.00305191	0.0421215	0.00172679	5.61021	0.00906774
0.7	3.5	5000	TADA+DAWN	0.848905	0.00255013	0.0418907	0.00132964	0.462062	0.00901845
0.7	3.5	5000	N-DATA	0.906325	0.00229963	0.0439213	0.00173211	3.07438	0.00499539
0.7	4	5000	TADA	0.681307	0.00271938	0.0449062	0.00153827	5.77594	0.0120765
0.7	4	5000	TADA+DAWN	0.91265	0.00139825	0.0395829	0.00147724	0.372186	0.00946885
0.7	4	5000	N-DATA	0.944735	0.00119858	0.0408497	0.00101091	3.01796	0.00356076
0.9	3	5000	TADA	0.270878	0.00239321	0.0411003	0.00202833	5.8239	0.00962443
0.9	3	5000	TADA+DAWN	0.708329	0.00561556	0.00996152	0.000608751	0.486706	0.010315
0.9	3	5000	N-DATA	0.879858	0.00195235	0.0423359	0.00122881	3.04692	0.00386494
0.9	3.5	5000	TADA	0.495921	0.00303746	0.0400636	0.00141192	5.66567	0.0128812
0.9	3.5	5000	TADA+DAWN	0.867224	0.00227224	0.0399883	0.0011236	0.42647	0.035324
0.9	3.5	5000	N-DATA	0.922663	0.00101663	0.0524489	0.000934702	3.00408	0.00442879
0.9	4	5000	TADA	0.708329	0.00284084	0.0421588	0.00108336	5.67586	0.00978723
0.9	4	5000	TADA+DAWN	0.928442	0.00124144	0.0468691	0.000942956	0.302666	0.00427356
0.9	4	5000	N-DATA	0.953059	0.000886053	0.0509211	0.000799476	3.03195	0.00333895
0.1	3	10000	TADA	0.378806	0.006014	0.0420409	0.00385111	5.71045	0.009634
0.1	3	10000	TADA+DAWN	0.428955	0.00948392	0.0158531	0.00435846	0.216777	0.0259681
0.1	3	10000	N-DATA	0.603433	0.00923298	0.0200076	0.00245706	3.06551	0.00591789
0.1	3.5	10000	TADA	0.635075	0.00567003	0.0454496	0.00333927	5.77018	0.00748457
0.1	3.5	10000	TADA+DAWN	0.505075	0.0119567	0.0100728	0.00243406	0.158321	0.00361369
0.1	3.5	10000	N-DATA	0.799851	0.00455531	0.0320103	0.00218185	3.16124	0.00271007
0.1	4	10000	TADA	0.820746	0.00378594	0.0513518	0.00276977	5.79528	0.0095633
0.1	4	10000	TADA+DAWN	0.487164	0.00978497	0.0127553	0.00338915	0.146312	0.00290445
0.1	4	10000	N-DATA	0.909403	0.00291841	0.0431292	0.00161425	3.13085	0.00195972
0.3	3	10000	TADA	0.411911	0.00403859	0.0495106	0.00262116	5.8583	0.0108148
0.3	3	10000	TADA+DAWN	0.682675	0.0037133	0.0160788	0.00135105	0.269338	0.00410496
0.3	3	10000	N-DATA	0.819172	0.00239334	0.0273583	0.00123353	3.10129	0.0051942
0.3	3.5	10000	TADA	0.62758	0.00334041	0.0447561	0.00181974	5.81374	0.0077695
0.3	3.5	10000	TADA+DAWN	0.798089	0.00479516	0.0116534	0.00125408	0.215739	0.00386097
0.3	3.5	10000	N-DATA	0.90242	0.00181035	0.0369066	0.00127493	3.10444	0.00688372
0.3	4	10000	TADA	0.802038	0.00277072	0.0467412	0.00206059	5.76669	0.00926906
0.3	4	10000	TADA+DAWN	0.913248	0.00494848	0.0226222	0.00242083	0.169853	0.00345057
0.3	4	10000	N-DATA	0.957771	0.00146161	0.0444312	0.00102972	3.01043	0.00454015
0.5	3	10000	TADA	0.444254	0.00305927	0.0426625	0.00189045	5.77814	0.00818897
0.5	3	10000	TADA+DAWN	0.787412	0.00324492	0.0330204	0.00155631	0.30684	0.00509358
0.5	3	10000	N-DATA	0.872763	0.00157152	0.0337246	0.00122813	3.11285	0.00288736
0.5	3.5	10000	TADA	0.64636	0.00314468	0.045832	0.00164212	5.76476	0.00896227
0.5	3.5	10000	TADA+DAWN	0.87886	0.00227584	0.0247295	0.000969427	0.273152	0.00574843
0.5	3.5	10000	N-DATA	0.922281	0.0014312	0.0418055	0.00104106	3.09389	0.00210768
0.5	4	10000	TADA	0.832851	0.00237782	0.0429959	0.00136904	5.86037	0.00989841
0.5	4	10000	TADA+DAWN	0.948684	0.00141539	0.0384758	0.00135931	0.217064	0.00492597
0.5	4	10000	N-DATA	0.962851	0.0010477	0.0419228	0.000991402	3.0384	0.00184135
0.7	3	10000	TADA	0.47364	0.00292031	0.0445566	0.00177408	5.8173	0.0124224
0.7	3	10000	TADA+DAWN	0.85477	0.00249735	0.0428847	0.00138613	0.42721	0.00939708
0.7	3	10000	N-DATA	0.913003	0.00140966	0.0415845	0.00159585	3.08982	0.00515597
0.7	3.5	10000	TADA	0.690636	0.00277206	0.0421376	0.00150332	5.84581	0.0121645
0.7	3.5	10000	TADA+DAWN	0.927774	0.00133479	0.033473	0.00129228	0.34748	0.0384832
0.7	3.5	10000	N-DATA	0.949081	0.00114429	0.0422917	0.000957403	3.09295	0.00561794
0.7	4	10000	TADA	0.867385	0.00194416	0.04269	0.0013299	5.82597	0.00722372
0.7	4	10000	TADA+DAWN	0.974488	0.000932301	0.048551	0.00113263	0.208306	0.00398761
0.7	4	10000	N-DATA	0.979258	0.000766068	0.043033	0.000789007	3.01711	0.00454562
0.9	3	10000	TADA	0.504561	0.00241584	0.0400542	0.00140982	5.71845	0.0135969
0.9	3	10000	TADA+DAWN	0.877111	0.00163346	0.0417173	0.00110919	0.360478	0.006579
0.9	3	10000	N-DATA	0.925382	0.00101321	0.0522524	0.000919826	3.14269	0.00247849
0.9	3.5	10000	TADA	0.720057	0.00229415	0.0425471	0.00126136	5.68294	0.0114691
0.9	3.5	10000	TADA+DAWN	0.937677	0.00118695	0.0496588	0.000918784	0.315732	0.00554574
0.9	3.5	10000	N-DATA	0.959122	0.000844841	0.0513442	0.00077742	3.10567	0.00553171
0.9	4	10000	TADA	0.888414	0.00184906	0.040508	0.000963617	5.86889	0.00643725
0.9	4	10000	TADA+DAWN	0.978584	0.000757915	0.0583918	0.000784158	0.244735	0.0049274
0.9	4	10000	N-DATA	0.97847	0.0005109	0.0504115	0.000598888	3.05146	0.00221043

## Sheet: 3
S1 Table (3). Power, FDR and Time evaluation for N-DATA with different initiation strategies
Tau_1	Beta	Sample Size	Model	Power	Power_se	FDR	FDR_se	Time (min)	Time_se
0.1	3	2000	DNV>1	0.0731192	0.011695	0.040203	0.011943	3.11701	0.006007
0.1	3	2000	DNV>0	0.133731	0.0130426	0.0207942	0.00807354	3.07235	0.004129
0.1	3	2000	Random	0.175522	0.0158384	0.0560117	0.0136159	2.98999	0.013181
0.1	3.5	2000	DNV>1	0.251343	0.0158222	0.0254782	0.0100164	3.06186	0.00233207
0.1	3.5	2000	DNV>0	0.296567	0.0157965	0.017053	0.00446967	3.0759	0.00266454
0.1	3.5	2000	Random	0.293433	0.0148335	0.0344629	0.00932741	3.07769	0.0020186
0.1	4	2000	DNV>1	0.492537	0.0126076	0.0113847	0.00193036	3.03696	0.00612133
0.1	4	2000	DNV>0	0.513881	0.0121537	0.00976214	0.00180669	3.07593	0.00545664
0.1	4	2000	Random	0.520299	0.0123571	0.0275621	0.00661859	3.01855	0.00204778
0.3	3	2000	DNV>1	0.147771	0.016466	0.0117865	0.00314512	3.07393	0.00546901
0.3	3	2000	DNV>0	0.188025	0.0165366	0.00964285	0.00244658	3.04373	0.00516944
0.3	3	2000	Random	0.309936	0.0218837	0.0122323	0.00216701	3.18384	0.00574326
0.3	3.5	2000	DNV>1	0.51172	0.0207664	0.0128321	0.001692	3.08769	0.00561162
0.3	3.5	2000	DNV>0	0.511338	0.0205154	0.0134234	0.00172429	3.12961	0.00401445
0.3	3.5	2000	Random	0.619618	0.0161389	0.0179662	0.00180881	3.02787	0.0058246
0.3	4	2000	DNV>1	0.76	0.00738308	0.0294701	0.00182766	3.18994	0.00620315
0.3	4	2000	DNV>0	0.767962	0.00461376	0.0280855	0.0017508	3.12235	0.00691006
0.3	4	2000	Random	0.76	0.00684087	0.0263867	0.00189092	3.03088	0.0071022
0.5	3	2000	DNV>1	0.237061	0.020646	0.0119943	0.00177291	3.07666	0.00667809
0.5	3	2000	DNV>0	0.331316	0.0240719	0.0110762	0.00167447	3.05526	0.00697315
0.5	3	2000	Random	0.363728	0.0245572	0.0174736	0.00218848	3.07383	0.00788859
0.5	3.5	2000	DNV>1	0.688684	0.0203343	0.0252181	0.00204613	3.05348	0.00588677
0.5	3.5	2000	DNV>0	0.757807	0.0118329	0.0240728	0.00225348	3.1366	0.00279121
0.5	3.5	2000	Random	0.76386	0.0104444	0.0225597	0.00157388	3.04665	0.00244738
0.5	4	2000	DNV>1	0.845702	0.00197566	0.0303822	0.00115022	3.07806	0.00744414
0.5	4	2000	DNV>0	0.839518	0.00186508	0.0299537	0.00141127	3.10101	0.00650922
0.5	4	2000	Random	0.843158	0.0018578	0.0338486	0.0015119	3.01052	0.00496172
0.7	3	2000	DNV>1	0.311767	0.0248681	0.0205723	0.002413	3.06546	0.00585564
0.7	3	2000	DNV>0	0.417208	0.0266881	0.0180572	0.00221258	3.03493	0.00820964
0.7	3	2000	Random	0.482756	0.0261821	0.0242179	0.00231809	3.11907	0.00757896
0.7	3.5	2000	DNV>1	0.788092	0.0152289	0.0354625	0.00192115	3.16024	0.00537484
0.7	3.5	2000	DNV>0	0.808551	0.0110949	0.0320564	0.00193807	3.11986	0.00791556
0.7	3.5	2000	Random	0.809081	0.0122346	0.0327243	0.00193749	3.04752	0.00462822
0.7	4	2000	DNV>1	0.881307	0.00263668	0.044037	0.00173019	3.10378	0.00500807
0.7	4	2000	DNV>0	0.888233	0.00257402	0.0426471	0.00188563	3.10817	0.00651317
0.7	4	2000	Random	0.891625	0.00223598	0.0451081	0.00157683	3.00259	0.00224443
0.9	3	2000	DNV>1	0.417422	0.0271685	0.0163319	0.0013921	3.12953	0.00779494
0.9	3	2000	DNV>0	0.512096	0.0272331	0.0159816	0.00100737	3.11367	0.00874652
0.9	3	2000	Random	0.561416	0.0257859	0.0209534	0.001324	3.12758	0.00434783
0.9	3.5	2000	DNV>1	0.84	0.00938246	0.0333135	0.00114812	3.15658	0.00376954
0.9	3.5	2000	DNV>0	0.857649	0.00503715	0.0341763	0.00146903	3.08528	0.00725655
0.9	3.5	2000	Random	0.848272	0.00860007	0.0324542	0.000949635	3.04212	0.00256556
0.9	4	2000	DNV>1	0.902776	0.00137365	0.0466099	0.00111094	3.16255	0.00473904
0.9	4	2000	DNV>0	0.904164	0.00134694	0.0469104	0.00103068	3.0413	0.0019902
0.9	4	2000	Random	0.904306	0.00129134	0.0474572	0.00114557	3.18591	0.00281928
0.1	3	5000	DNV>1	0.337463	0.0158664	0.0117761	0.00211614	3.20909	0.005872
0.1	3	5000	DNV>0	0.371493	0.0145697	0.0113323	0.0030998	3.09388	0.00922255
0.1	3	5000	Random	0.347612	0.0142376	0.017376	0.0037244	2.99649	0.00143253
0.1	3.5	5000	DNV>1	0.578507	0.0108837	0.0186032	0.00202564	3.03226	0.0045479
0.1	3.5	5000	DNV>0	0.603134	0.0102578	0.0227809	0.00234234	3.11146	0.00756681
0.1	3.5	5000	Random	0.603284	0.0109703	0.0214395	0.00217675	3.15868	0.00806815
0.1	4	5000	DNV>1	0.782687	0.00429194	0.0251941	0.00206759	3.03214	0.00350509
0.1	4	5000	DNV>0	0.776567	0.00449244	0.0277354	0.00226269	3.06911	0.00565321
0.1	4	5000	Random	0.771642	0.0055299	0.0271146	0.00183431	3.11796	0.00606938
0.3	3	5000	DNV>1	0.656306	0.0154445	0.0226593	0.00193477	3.20522	0.0095981
0.3	3	5000	DNV>0	0.68758	0.00967556	0.0197443	0.00152332	3.09385	0.00707044
0.3	3	5000	Random	0.696752	0.0105956	0.0198849	0.00181284	3.10589	0.00724137
0.3	3.5	5000	DNV>1	0.814331	0.00299215	0.0260505	0.00143308	3.03797	0.00533429
0.3	3.5	5000	DNV>0	0.815095	0.00248665	0.0280162	0.00147634	3.12282	0.00590348
0.3	3.5	5000	Random	0.810127	0.00261554	0.0287573	0.00136207	3.1174	0.00741364
0.3	4	5000	DNV>1	0.888726	0.00202323	0.0365587	0.00127531	3.01958	0.0048858
0.3	4	5000	DNV>0	0.889554	0.00209246	0.0365214	0.00131007	3.05438	0.00532695
0.3	4	5000	Random	0.891274	0.00240591	0.0381732	0.00128442	2.97385	0.00576216
0.5	3	5000	DNV>1	0.798991	0.00823637	0.0296125	0.00174167	3.09776	0.00429757
0.5	3	5000	DNV>0	0.808772	0.00261751	0.0278571	0.00149457	3.16326	0.0060759
0.5	3	5000	Random	0.808947	0.00272325	0.02694	0.00128079	3.11722	0.00863844
0.5	3.5	5000	DNV>1	0.867193	0.00183566	0.03677	0.00126403	3.08262	0.00516946
0.5	3.5	5000	DNV>0	0.869912	0.0018756	0.0370528	0.00123633	3.09494	0.00477593
0.5	3.5	5000	Random	0.871579	0.00153218	0.0379338	0.00122378	3.05437	0.00430572
0.5	4	5000	DNV>1	0.919254	0.00139408	0.0388367	0.000974236	3.05295	0.0033504
0.5	4	5000	DNV>0	0.918377	0.00118592	0.0391265	0.000784321	3.11064	0.00581374
0.5	4	5000	Random	0.919123	0.00140688	0.039035	0.00101643	3.01249	0.00564478
0.7	3	5000	DNV>1	0.844099	0.0064248	0.0391618	0.00176352	3.08727	0.0061691
0.7	3	5000	DNV>0	0.863887	0.00339095	0.0378572	0.00176348	3.10224	0.00267422
0.7	3	5000	Random	0.858622	0.00439581	0.0380963	0.0017377	3.10351	0.00437204
0.7	3.5	5000	DNV>1	0.906325	0.00229963	0.0439213	0.00173211	3.07438	0.00499539
0.7	3.5	5000	DNV>0	0.911166	0.00172892	0.0449077	0.00181165	3.03694	0.00347308
0.7	3.5	5000	Random	0.910601	0.00184227	0.044276	0.0016982	3.06145	0.00396256
0.7	4	5000	DNV>1	0.944735	0.00119858	0.0408497	0.00101091	3.01796	0.00356076
0.7	4	5000	DNV>0	0.947668	0.00104593	0.0419853	0.0010195	3.08741	0.00216399
0.7	4	5000	Random	0.945194	0.00112247	0.0404859	0.00107857	3.0513	0.00340112
0.9	3	5000	DNV>1	0.879858	0.00195235	0.0423359	0.00122881	3.04692	0.00386494
0.9	3	5000	DNV>0	0.883513	0.00176535	0.0431887	0.00130159	3.10655	0.00363057
0.9	3	5000	Random	0.884363	0.00164316	0.0434216	0.00118238	3.16511	0.00587585
0.9	3.5	5000	DNV>1	0.922663	0.00101663	0.0524489	0.000934702	3.00408	0.00442879
0.9	3.5	5000	DNV>0	0.922351	0.0010562	0.0531534	0.00111636	3.11043	0.00422261
0.9	3.5	5000	Random	0.920906	0.0010443	0.0520438	0.000968249	3.09258	0.00497044
0.9	4	5000	DNV>1	0.953059	0.000886053	0.0509211	0.000799476	3.03195	0.00333895
0.9	4	5000	DNV>0	0.952578	0.000944819	0.0534331	0.000870043	3.07309	0.00785134
0.9	4	5000	Random	0.952096	0.000780857	0.0536658	0.000729715	3.0526	0.0036765
