# Supplementary material for: Network assisted analysis of de novo variants using protein-protein interaction information identified 46 candidate genes for congenital heart disease
Source: PLoS Genet. 2022 Jun 7;18(6):e1010252. doi: 10.1371/journal.pgen.1010252 (PMC9205499; doi:10.1371/journal.pgen.1010252)
Supplement: S2 Table — (XLSX) [file pgen.1010252.s004.xlsx]

## Sheet: S2 Table
	Gene	FDR_no_PPI	FDR_PPI	w1	d
1	A1BG	0.87973	0.370122	2.23607	5
2	AAK1	0.91351	0.682118	3.31662	11
3	AAR2	0.880085	0.260308	1.73205	3
4	ABCC9	0.972134	0.808147	1.41421	2
5	ABCD1	0.972152	0.799554	1.73205	3
6	ABCD3	0.913683	0.672677	1.73205	3
7	ABCE1	0.669624	0	7.4162	55
8	ABI1	0.587679	0.138774	3.74166	14
9	ABL1	0.96973	0.762052	5.2915	28
10	ACAA1	0.963019	0.769066	2.64575	7
11	ACAN	0.969751	0.78165	4.47214	20
12	ACOT8	0.949068	0.641815	2.23607	5
13	ACOX1	0.958719	0.762224	2.44949	6
14	ACTB	0.0098	0.000640547	7.14143	51
15	ACTC1	0.966176	0.744129	3	9
16	ACTG1	0.859613	0.221702	3.87298	15
17	ACTL6A	0.963048	0.744328	4.89898	24
18	ACTL6B	0.97217	0.793089	3.4641	12
19	ACTN1	0.972187	0.799677	2.64575	7
20	ACTN2	0.969771	0.787036	4.47214	20
21	ACTR10	0.958755	0.762396	3.4641	12
22	ACTR1A	0.963077	0.754239	4.12311	17
23	ACTR1B	0.958791	0.79322	3.87298	15
24	ACTR2	0.966201	0.736993	5.65685	32
25	ACTR3	0.963106	0.744526	4	16
26	ACVR1	0.972205	0.781795	3.31662	11
27	ACVR1B	0.969791	0.79335	3.31662	11
28	ACVR1C	0.963136	0.754422	3.16228	10
29	ACVR2A	0.958827	0.769228	4.79583	23
30	ACVR2B	0.958863	0.775224	5	25
31	ACVRL1	0.969811	0.76939	3.60555	13
32	ADAM10	0.963165	0.762568	3.16228	10
33	ADAM17	0.966226	0.754605	2.82843	8
34	ADAMTS1	0.966251	0.748615	1	1
35	ADAMTS10	0.972223	0.7998	1	1
36	ADAMTS2	0.969831	0.799922	2.23607	5
37	ADAMTS3	0.969852	0.787175	1	1
38	ADAMTS4	0.949123	0.737203	1	1
39	ADAMTS5	0.953741	0.78194	1	1
40	ADAMTS6	0.966275	0.793481	0	0
41	ADAMTS8	0.963193	0.769552	1	1
42	ADAMTS9	0.97224	0.800045	1	1
43	ADNP	0.949179	0.69074	1	1
44	ADRBK1	0.935212	0.702428	2.23607	5
45	ADSL	0.972258	0.769713	1	1
46	ADSS	0.953787	0.673001	2.23607	5
47	ADSSL1	0.9663	0.731432	2.23607	5
48	AFP	0.935304	0.702696	2.23607	5
49	AGL	0.972275	0.80826	2.44949	6
50	AGO2	0.518797	0.0845039	2	4
51	AGRN	0.972293	0.808373	3.16228	10
52	AHI1	0.972311	0.762739	4.3589	19
53	AHSG	0.810293	0.371334	2.23607	5
54	AKT1	0.958899	0.250144	9.05539	82
55	AKT2	0.963222	0.69103	4.79583	23
56	AKT3	0.943506	0.691318	3.87298	15
57	ALMS1	0.969872	0.800167	1	1
58	ALYREF	0.901158	0.000335897	6.7082	45
59	AMD1	0.860109	0.691606	1	1
60	AMPD1	0.972328	0.782085	2.23607	5
61	AMPH	0.953832	0.682423	5.56776	31
62	AMT	0.539853	0.14492	2.82843	8
63	ANKRD11	0.963251	0.787313	0	0
64	ANKS6	0.96328	0.775377	0	0
65	AP1B1	0.935396	0.673324	4.24264	18
66	AP1G1	0.953878	0.744724	3	9
67	AP1G2	0.943575	0.682728	2	4
68	AP1M1	0.969892	0.691894	2.82843	8
69	AP1M2	0.963309	0.719823	2.82843	8
70	AP1S1	0.935488	0.642203	2.44949	6
71	AP1S2	0.949234	0.523828	2.44949	6
72	AP1S3	0.966325	0.564782	2.23607	5
73	AP2A1	0.925628	0.692181	4.89898	24
74	AP2A2	0.949289	0.72006	4.69042	22
75	AP2B1	0.966349	0.710249	5.65685	32
76	AP2M1	0.935579	0.673647	4.89898	24
77	AP2S1	0.880438	0.673968	4	16
78	AP4E1	0.93567	0.662656	1.41421	2
79	APH1A	0.784231	0.328709	2.23607	5
80	APH1B	0.901389	0.549285	2.23607	5
81	APLN	0.832654	0.299931	1	1
82	APOB	0.969912	0.800289	2.82843	8
83	APOE	0.943644	0.754788	2.44949	6
84	APRT	0.953923	0.720297	1.73205	3
85	AQR	0.972346	0.0167941	6.7082	45
86	AR	0.972363	0.808485	4.79583	23
87	ARAF	0.969932	0.800411	3.16228	10
88	ARF1	0.935761	0.67429	2.64575	7
89	ARF4	0.913856	0.503689	2.44949	6
90	ARFGAP1	0.943712	0.565356	2.23607	5
91	ARHGAP31	0.969952	0.720534	1	1
92	ARHGAP39	0.969972	0.78223	1.41421	2
93	ARHGEF7	0.969992	0.748807	3.16228	10
94	ARID1A	0.966374	0.754971	4.24264	18
95	ARID1B	0.554944	0.155168	3.60555	13
96	ARID2	0.953968	0.769874	3.74166	14
97	ARL13B	0.94378	0.64259	1.41421	2
98	ARL3	0.914027	0.603527	1.41421	2
99	ARL6	0.943848	0.61865	2.64575	7
100	ARMC4	0.97238	0.782374	0	0
101	ARNT	0.966398	0.72077	3	9
102	ARPC1A	0.966423	0.710503	3.60555	13
103	ARPC1B	0.925752	0.593257	3.16228	10
104	ARPC2	0.954013	0.663	4.3589	19
105	ARPC3	0.914198	0.372541	4.12311	17
106	ARPC4	0.914368	0.406691	3.60555	13
107	ARPC5	0.943916	0.34878	3.74166	14
108	ARRB1	0.954058	0.642976	4.12311	17
109	ARRB2	0.925876	0.514686	4	16
110	ASH2L	0.954103	0.737412	3.87298	15
111	ASXL1	0.501803	0.118096	2.82843	8
112	ATF2	0.966447	0.710756	4	16
113	ATF3	0.860601	0.593759	1.73205	3
114	ATIC	0.616176	0.169512	4.47214	20
115	ATM	0.972398	0.800533	4.89898	24
116	ATR	0.972415	0.800655	3	9
117	AURKB	0.861089	0.524517	5.2915	28
118	AXIN1	0.970012	0.737621	4.79583	23
119	B3GALT6	0.861573	0.504438	1.41421	2
120	B3GAT3	0.949344	0.711009	1	1
121	B4GALT7	0.811238	0.594259	1	1
122	B9D1	0.935852	0.594758	4.12311	17
123	B9D2	0.926	0.604004	4.12311	17
124	BAD	0.745746	0.330086	2.44949	6
125	BAMBI	0.943983	0.395733	2.82843	8
126	BAP1	0.958935	0.353932	3.4641	12
127	BAZ1B	0.972433	0.755153	2.44949	6
128	BBS1	0.966472	0.808598	3.74166	14
129	BBS10	0.97245	0.711262	4.58258	21
130	BBS12	0.958971	0.711514	3.60555	13
131	BBS2	0.972467	0.800776	3.74166	14
132	BBS4	0.963338	0.692467	3.74166	14
133	BBS5	0.966496	0.748998	3.4641	12
134	BBS7	0.970032	0.770035	3.87298	15
135	BBS9	0.963366	0.755335	3.4641	12
136	BCAR1	0.914537	0.565929	4.58258	21
137	BCAS2	0.914705	0	7.4162	55
138	BCL2L11	0.880788	0.457765	3	9
139	BCL6	0.944051	0.630598	2	4
140	BCL7C	0.713873	0.505185	1.41421	2
141	BCOR	0.963395	0.744921	1.73205	3
142	BICC1	0.949398	0.749189	0	0
143	BIN1	0.914873	0.711765	4.12311	17
144	BIRC2	0.954148	0.683033	4.58258	21
145	BIRC3	0.944118	0.692753	4.24264	18
146	BLK	0.959007	0.737829	1.41421	2
147	BLNK	0.926123	0.663343	3.60555	13
148	BMP1	0.96652	0.793611	2.82843	8
149	BMP10	0.963423	0.726769	2	4
150	BMP2	0.954193	0.693038	4.3589	19
151	BMP4	0.963452	0.738037	4.69042	22
152	BMP7	0.966545	0.76291	3.31662	11
153	BMPR1A	0.970051	0.76308	4.3589	19
154	BMPR1B	0.966569	0.787451	4	16
155	BMPR2	0.949453	0.377322	4.3589	19
156	BMS1	0.966593	0	8	64
157	BOC	0.966617	0.755517	1	1
158	BOP1	0.747496	0	7.87401	62
159	BRAF	0.09368	0.0132024	5.19615	27
160	BRCA1	0.972485	0.800898	5.19615	27
161	BRD1	0.966642	0.763251	1.73205	3
162	BRD7	0.935942	0.643362	2.82843	8
163	BRPF1	0.96348	0.755698	2.44949	6
164	BRPF3	0.963509	0.745118	1.73205	3
165	BRWD1	0.972502	0.793741	1	1
166	BTK	0.972519	0.801019	3.4641	12
167	BTLA	0.881136	0.283022	1.41421	2
168	BTRC	0.966666	0.693323	4.69042	22
169	BUB1	0.954237	0.702963	5	25
170	BUB1B	0.954282	0.712016	4.89898	24
171	BUB3	0.944185	0.595255	4.69042	22
172	BUD31	0.944252	0	7.28011	53
173	BYSL	0.949507	0	8.7178	76
174	C1D	0.881482	0.0364711	4	16
175	C1ORF127	0.949562	0.67461	0	0
176	C2CD3	0.972536	0.770196	3.60555	13
177	C5ORF42	0.96669	0.787589	0	0
178	C6ORF25	0.949616	0.310281	1.41421	2
179	CACNA1C	0.972554	0.80871	3.4641	12
180	CACNA2D1	0.972571	0.793871	2.44949	6
181	CACNA2D2	0.972588	0.787726	2.44949	6
182	CACNA2D3	0.963537	0.73165	2.44949	6
183	CACNA2D4	0.959042	0.712267	2.44949	6
184	CACNB1	0.970071	0.763421	2.64575	7
185	CACNB2	0.972605	0.787864	2.82843	8
186	CACNB3	0.966714	0.763591	2.44949	6
187	CACNB4	0.954326	0.788001	2.44949	6
188	CACNG1	0.862054	0.579774	2.82843	8
189	CALM1	0.926246	0.549902	2.44949	6
190	CALM2	0.936032	0.61909	1.73205	3
191	CALM3	0.926368	0.550517	1.73205	3
192	CAPZA1	0.901619	0.311735	3	9
193	CAPZA2	0.944319	0.61953	3.4641	12
194	CAPZB	0.944385	0.731868	3.4641	12
195	CARM1	0.724699	0.525204	4.24264	18
196	CASC3	0.95437	0.00101825	6.08276	37
197	CAV1	0.959078	0.693607	4	16
198	CBL	0.972622	0.770357	8.12404	66
199	CBX3	0.833377	0.580309	4	16
200	CC2D2A	0.972639	0.80114	4.3589	19
201	CCDC103	0.901848	0.663686	0	0
202	CCDC114	0.902076	0.664028	1	1
203	CCDC151	0.954415	0.726995	0	0
204	CCDC39	0.954459	0.712517	1	1
205	CCDC40	0.959114	0.712767	1	1
206	CCL11	0.686673	0.407765	1.73205	3
207	CCL19	0.726766	0.396847	3.74166	14
208	CCL20	0.785472	0.435342	4	16
209	CCL21	0.936122	0.447714	3.60555	13
210	CCL25	0.881826	0.316059	3.87298	15
211	CCL4	0.944452	0.27986	3.60555	13
212	CCL4L1	0.92649	0.378506	2.23607	5
213	CCL5	0.812172	0.292344	4	16
214	CCNA2	0.882167	0.505929	5.91608	35
215	CCNB1	0.862531	0.397957	5.65685	32
216	CCNB2	0.926611	0.67493	4.79583	23
217	CCNC	0.902302	0.473437	5.74456	33
218	CCND1	0.813096	0.27021	6.78233	46
219	CCND2	0.834094	0.45866	4.24264	18
220	CCND3	0.959149	0.534615	3.87298	15
221	CCNE2	0.882506	0.448644	3.74166	14
222	CCP110	0.963566	0.713016	4.69042	22
223	CCT2	0.959184	0.474281	4.24264	18
224	CCT3	0.970091	0.763761	3.87298	15
225	CCT4	0.954503	0.140828	5.19615	27
226	CCT5	0.970111	0.770517	3.87298	15
227	CCT6A	0.95922	0.693891	3.4641	12
228	CCT6B	0.963594	0.703229	3.16228	10
229	CCT7	0.963622	0.212428	4.47214	20
230	CCT8	0.966738	0.619968	4.12311	17
231	CCT8L2	0.902527	0.399063	2.44949	6
232	CD274	0.882843	0.475123	2	4
233	CD2AP	0.954547	0.459553	2.23607	5
234	CD2BP2	0.902751	0.00510767	5.19615	27
235	CD4	0.749221	0.653823	2.82843	8
236	CD96	0.936211	0.580844	1	1
237	CDC20	0.926732	0.67525	6.32456	40
238	CDC34	0.834804	0.317489	3.87298	15
239	CDC40	0.944518	0	7.68115	59
240	CDC42	0.363442	0.0326106	9.21954	85
241	CDC5L	0.96365	0	13.3791	179
242	CDCA5	0.766646	0.535273	4.79583	23
243	CDH1	0.959255	0.74938	5.47723	30
244	CDH2	0.963678	0.770677	3.4641	12
245	CDK1	0.944584	0.379686	6.85565	47
246	CDK19	0.9363	0.643747	5.47723	30
247	CDK2	0.94967	0.683336	5.56776	31
248	CDK4	0.936389	0.703496	5.19615	27
249	CDK5	0.91504	0.683639	2.23607	5
250	CDK6	0.95929	0.595751	4.89898	24
251	CDK8	0.963707	0.703761	5.91608	35
252	CDK9	0.959325	0.489016	3.16228	10
253	CDKN1A	0.835507	0.631011	6	36
254	CDKN1C	0.926852	0.713265	3.87298	15
255	CDKN2A	0.95936	0.604479	5	25
256	CDKN2B	0.959395	0.664369	3	9
257	CDKN2C	0.863004	0.355207	2.64575	7
258	CDKN2D	0.915206	0.475961	2.23607	5
259	CDON	0.963735	0.755879	2.23607	5
260	CEBPA	0.836204	0.581376	3.4641	12
261	CEBPB	0.926972	0.675569	4.12311	17
262	CENPA	0.915372	0.515402	5.09902	26
263	CEP135	0.95459	0.788138	3.87298	15
264	CEP152	0.970131	0.788275	3.31662	11
265	CEP164	0.966762	0.74957	5	25
266	CEP250	0.972656	0.770837	2.64575	7
267	CEP290	0.97015	0.801261	5.47723	30
268	CEP41	0.954634	0.74976	4	16
269	CEP57	0.915536	0.704026	2	4
270	CEP63	0.7288	0.620405	3.16228	10
271	CEP72	0.883178	0.604953	2	4
272	CEP76	0.963763	0.76393	2.82843	8
273	CEP89	0.966786	0.713514	3.4641	12
274	CEP97	0.954678	0.683942	3.74166	14
275	CER1	0.927091	0.436313	1.73205	3
276	CFC1	0.814011	0.356478	2	4
277	CFL1	0.949724	0.631423	2	4
278	CFL2	0.75092	0.476797	1.41421	2
279	CFTR	0.972674	0.808822	2.23607	5
280	CHD3	0.972691	0.808934	4.24264	18
281	CHD4	0.883511	0.581907	4.58258	21
282	CHD7	0	0	1	1
283	CHMP3	0.963791	0.675887	1.41421	2
284	CHRD	0.95943	0.738245	2.64575	7
285	CHST11	0.963818	0.745315	1.73205	3
286	CHST12	0.959465	0.721005	1.41421	2
287	CHST13	0.949778	0.72722	1.41421	2
288	CHST3	0.963846	0.801382	2	4
289	CHTF18	0.9595	0.654185	1.41421	2
290	CHUK	0.966809	0.721241	4.69042	22
291	CITED1	0.814915	0.42035	1.73205	3
292	CITED2	0.944649	0.48981	2.44949	6
293	CLTA	0.883842	0.566501	4.3589	19
294	CLTB	0.949831	0.676204	4.3589	19
295	CLTC	0.966833	0.775531	6.08276	37
296	CLTCL1	0.959535	0.74995	5	25
297	CLUAP1	0.949885	0.596247	4.58258	21
298	CNKSR1	0.954721	0.620841	1.73205	3
299	CNKSR2	0.963874	0.704291	2	4
300	CNTN1	0.966857	0.745512	1.41421	2
301	CNTN6	0.959569	0.782518	1	1
302	CNTRL	0.972708	0.788412	2.64575	7
303	COL12A1	0.972725	0.809046	2.23607	5
304	COL1A1	0.972742	0.809158	5	25
305	COL1A2	0.972759	0.809269	4.58258	21
306	COL2A1	0.972775	0.809381	2.44949	6
307	COL3A1	0.972792	0.809492	4.12311	17
308	COL4A1	0.972809	0.801503	2.64575	7
309	COL4A2	0.972826	0.809603	3	9
310	COL5A1	0.972843	0.809714	4	16
311	COL5A2	0.97286	0.809825	3.87298	15
312	COL6A1	0.972877	0.809936	2.82843	8
313	COL6A2	0.972893	0.810047	2.64575	7
314	COL6A3	0.97291	0.810157	2.82843	8
315	COL8A2	0.768108	0.251857	1.73205	3
316	COL9A1	0.972927	0.810268	1.73205	3
317	COL9A2	0.972944	0.810378	1.73205	3
318	COL9A3	0.97296	0.810488	1.73205	3
319	COLGALT1	0.672569	0.199143	1	1
320	COLGALT2	0.564712	0.146983	1.73205	3
321	COMP	0.972977	0.810598	1	1
322	COX4I1	0.863473	0.605425	3.74166	14
323	COX5A	0.86394	0.605897	3.74166	14
324	COX5B	0.815811	0.421375	3.74166	14
325	COX6A1	0.76955	0.284593	3.60555	13
326	COX6B1	0.9157	0.490602	3.60555	13
327	COX6C	0.770973	0.408835	3.60555	13
328	COX7A2L	0.816696	0.422396	3.4641	12
329	COX7B	0.954765	0.343545	3.74166	14
330	COX7C	0.702133	0.380861	3.60555	13
331	COX8A	0.959604	0.293875	3	9
332	CPSF1	0.972994	0.301429	3.4641	12
333	CREB1	0.963902	0.694174	4.58258	21
334	CREBBP	0.97301	0.810708	11.1355	124
335	CRELD1	0.954808	0.721476	0	0
336	CRK	0.936478	0.644131	5.74456	33
337	CRKL	0.944715	0.55113	4.47214	20
338	CRNKL1	0.96393	0	7.81025	61
339	CRTAP	0.949938	0.75606	2.23607	5
340	CSF1R	0.966881	0.801623	1.41421	2
341	CSF2	0.915864	0.261977	3.60555	13
342	CSNK1A1	0.94478	0.654547	2.82843	8
343	CSNK2A1	0.966905	0.676521	2.44949	6
344	CSNK2A2	0.916026	0.516116	2	4
345	CSTF3	0.92721	0.216155	3.31662	11
346	CTBP1	0.963957	0.775684	3.4641	12
347	CTCF	0.902974	0.66471	3.31662	11
348	CTLA4	0.936566	0.423413	2.64575	7
349	CTNNB1	0.0629048	0.003169	9	81
350	CTNNBL1	0.944846	0	7.14143	51
351	CTTN	0.959639	0.66505	4.58258	21
352	CUBN	0.973027	0.810818	1.41421	2
353	CUL3	0.608458	0.17956	4.58258	21
354	CWC15	0.88417	0	7.07107	50
355	CWC22	0.959673	1.47493e-06	7.14143	51
356	CWC25	0.927329	0.00030888	6.245	39
357	CWC27	0.963985	0.000116466	6.32456	40
358	CX3CL1	0.916188	0.47763	4	16
359	CXCL1	0.752594	0.437282	4.3589	19
360	CXCL10	0.786698	0.318912	4.47214	20
361	CXCL11	0.884497	0.424427	4	16
362	CXCL12	0.864402	0.506671	4.79583	23
363	CXCL13	0.754245	0.382032	4.12311	17
364	CXCL16	0.772377	0.357743	4	16
365	CXCL2	0.773763	0.478461	3.87298	15
366	CXCL5	0.864861	0.425437	3.74166	14
367	CXCL9	0.775131	0.426443	3.74166	14
368	CXCR4	0.927447	0.606367	6	36
369	CYCS	0.903196	0.359003	3.60555	13
370	CYLD	0.966928	0.75014	4.24264	18
371	CYP21A2	0.0202308	0.00264554	1.73205	3
372	CYP51A1	0.959707	0.713762	3.4641	12
373	DAB2	0.944911	0.59674	3.74166	14
374	DAB2IP	0.973044	0.782662	1.41421	2
375	DAW1	0.959742	0.704555	0	0
376	DCAF13	0.966952	0	7.54983	57
377	DCN	0.949992	0.704819	3.87298	15
378	DCP1A	0.865317	0.243215	2.64575	7
379	DCTN1	0.97306	0.810928	4.24264	18
380	DCTN2	0.927565	0.30292	4.58258	21
381	DCTN4	0.950045	0.714009	3.31662	11
382	DCTN5	0.884821	0.44957	4	16
383	DCTN6	0.927682	0.606837	3.4641	12
384	DDIT4	0.927799	0.567071	1.73205	3
385	DDX11	0.964013	0.794001	0	0
386	DDX23	0.966976	0	7.81025	61
387	DDX42	0.959776	0.210555	3.16228	10
388	DDX46	0.95981	0.000503145	6.55744	43
389	DEPTOR	0.836894	0.383198	3.4641	12
390	DERL2	0.903416	0.525889	1	1
391	DGCR2	0.657351	0.202979	0	0
392	DHCR24	0.97017	0.79413	2.44949	6
393	DHCR7	0.973077	0.801744	2.23607	5
394	DHFR	0.916349	0.535929	2.64575	7
395	DHX15	0.954851	0	8.77496	77
396	DHX16	0.837578	0	7.54983	57
397	DHX38	0.973093	2.93686e-06	7.28011	53
398	DHX8	0.954895	0.0115227	5.47723	30
399	DHX9	0.647734	0	6.40312	41
400	DISP1	0.936654	0.705082	1	1
401	DISP2	0.966999	0.801864	1	1
402	DLL1	0.97019	0.79426	3	9
403	DLL4	0.675476	0.232601	2.23607	5
404	DLX1	0.967023	0.770996	1	1
405	DMD	0.97311	0.811037	2.23607	5
406	DNAAF1	0.817573	0.621276	0	0
407	DNAAF2	0.944976	0.450493	0	0
408	DNAAF3	0.838256	0.665389	0	0
409	DNAH11	0.973126	0.811147	1	1
410	DNAH5	0.973143	0.811256	2	4
411	DNAI1	0.967046	0.7641	1.41421	2
412	DNAI2	0.950098	0.764269	1.73205	3
413	DNAJC6	0.973159	0.801984	3.74166	14
414	DNAL1	0.86577	0.607305	1	1
415	DNALI1	0.885144	0.644514	1.41421	2
416	DNM1	0.973176	0.811365	5.47723	30
417	DNM2	0.973192	0.811474	6.48074	42
418	DNM3	0.94504	0.582437	4.47214	20
419	DOCK6	0.96707	0.788548	1	1
420	DPF1	0.967093	0.802104	2	4
421	DPF2	0.973209	0.802224	2	4
422	DPF3	0.967117	0.764437	4.12311	17
423	DPPA4	0.91651	0.607772	1.73205	3
424	DPY30	0.885464	0.400165	3.4641	12
425	DRC1	0.945105	0.582966	0	0
426	DTX1	0.945169	0.479288	1.73205	3
427	DTX2	0.885783	0.654908	1	1
428	DTX4	0.954938	0.631834	1	1
429	DVL1	0.950151	0.460443	4.47214	20
430	DVL2	0.936742	0.507411	4.79583	23
431	DVL3	0.320128	0.0570581	4.12311	17
432	DYNC1H1	0.973225	0.811583	4.58258	21
433	DYNC1I1	0.959844	0.72171	4	16
434	DYNC1I2	0.96404	0.771156	4.12311	17
435	DYNC1LI1	0.282278	0.0612401	3.87298	15
436	DYNC1LI2	0.886099	0.360259	4.12311	17
437	DYNC2H1	0.973241	0.811692	5.2915	28
438	DYNC2LI1	0.903636	0.451413	5.56776	31
439	DYNLL1	0.81844	0.32033	4.24264	18
440	DYNLL2	0.927915	0.480113	4.12311	17
441	DYNLRB1	0.787908	0.491391	3.60555	13
442	DYNLRB2	0.730802	0.331457	3	9
443	DYNLT1	0.838927	0.427446	3.31662	11
444	DYNLT3	0.91667	0.304405	2.82843	8
445	DYX1C1	0.307974	0.0675311	0	0
446	E2F1	0.903854	0.644896	4.79583	23
447	E2F3	0.954981	0.632244	4	16
448	E2F4	0.955024	0.732086	4.3589	19
449	E2F5	0.886414	0.56764	4	16
450	E2F6	0.904071	0.645277	2	4
451	EBF1	0.964068	0.684244	1.41421	2
452	ECE1	0.904288	0.492178	1	1
453	EDN1	0.959878	0.632653	3.60555	13
454	EEF1A1	0.950203	0	9.38083	88
455	EEF1B2	0.928031	7.34694e-05	6.08276	37
456	EEF1G	0.964095	1.98582e-05	6.08276	37
457	EEF2	0.839593	0	9.53939	91
458	EEFSEC	0.96714	0.113946	3.74166	14
459	EFCAB7	0.886726	0.721944	1.73205	3
460	EFTUD2	0.973258	0	10.2956	106
461	EGF	0.973274	0.794389	6.63325	44
462	EGFR	0.97329	0.802343	8.48528	72
463	EHMT1	0.950256	0.727445	1.41421	2
464	EID3	0.789104	0.536584	2	4
465	EIF1	0.755871	0.000696406	5.38516	29
466	EIF1AX	0.819299	0	8.18535	67
467	EIF2AK2	0.950309	0.655268	2.64575	7
468	EIF2S1	0.959912	0	9.59166	92
469	EIF2S2	0.959946	0	7.2111	52
470	EIF2S3	0.950361	0	8.94427	80
471	EIF3A	0.964122	0	8.48528	72
472	EIF3B	0.96415	0	9.43398	89
473	EIF3C	0.887037	0	8.06226	65
474	EIF3D	0.955066	0	8.94427	80
475	EIF3E	0.936829	0	9.48683	90
476	EIF3F	0.936916	0	9.69536	94
477	EIF3G	0.945234	0	9.84886	97
478	EIF3H	0.757475	0	9.32738	87
479	EIF3I	0.964177	0	9.64365	93
480	EIF3K	0.916829	0	8.24621	68
481	EIF3L	0.916987	0	6.78233	46
482	EIF3M	0.950413	0	9.38083	88
483	EIF4A1	0.955109	0	8.94427	80
484	EIF4A2	0.224156	0	5.91608	35
485	EIF4A3	0.917145	0	8.83176	78
486	EIF4B	0.964204	8.26558e-05	6.63325	44
487	EIF4H	0.950465	0.00562443	4.89898	24
488	EIF5B	0.592	0	9.74679	95
489	EIF6	0.955152	0.0738806	4.24264	18
490	ELN	0.0335	0.00414187	2.64575	7
491	ENAH	0.95998	0.738453	2.23607	5
492	ENAM	0.917302	0.684545	1	1
493	ENG	0.950517	0.516828	3.16228	10
494	ENOPH1	0.945298	0.537236	1	1
495	EOGT	0.945361	0.645658	0	0
496	EP300	0.970209	0.811801	11.1355	124
497	EPAS1	0.917458	0.714256	2	4
498	EPHA2	0.964232	0.782806	3	9
499	EPN1	0.937003	0.722178	4.58258	21
500	EPRS	0.970229	0.794518	2.44949	6
501	EPS15	0.960014	0.732303	6.16441	38
502	EPS15L1	0.945425	0.745708	4.89898	24
503	EPS8	0.955194	0.714503	2.44949	6
504	ERBB2	0.973307	0.802463	5.38516	29
505	ERBB3	0.973323	0.788685	4.12311	17
506	ERBB4	0.973339	0.794647	3.60555	13
507	EREG	0.904503	0.461329	2.64575	7
508	ESCO1	0.960048	0.72767	2.64575	7
509	ESCO2	0.960082	0.705345	2.82843	8
510	ESPL1	0.973355	0.78295	5.47723	30
511	ESR1	0.970249	0.764606	7.14143	51
512	ESRP1	0.955237	0.665727	1	1
513	ESRP2	0.93709	0.684846	1	1
514	ETF1	0.967163	0	9.79796	96
515	ETS1	0.268714	0.0654169	2.82843	8
516	EVC	0.937176	0.62171	1.73205	3
517	EVC2	0.970268	0.788821	1.73205	3
518	EXOC5	0.950569	0.568207	2.23607	5
519	EXOSC10	0.970288	0.0182758	5	25
520	EXT1	0.973372	0.811909	2.82843	8
521	EZH1	0.970307	0.794776	2.23607	5
522	EZH2	0.973388	0.812017	5.47723	30
523	FABP7	0.820149	0.332822	1	1
524	FAM58A	0.840252	0.568772	1	1
525	FAU	0.704561	0	11.8322	140
526	FBL	0.970327	0	8.60233	74
527	FBLIM1	0.967187	0.655627	1.41421	2
528	FBLN5	0.973404	0.788957	2	4
529	FBN1	0.970346	0.812126	2.82843	8
530	FBN2	0.97342	0.812234	1.41421	2
531	FBXW11	0.960115	0.655985	2.64575	7
532	FCF1	0.887346	0	7.54983	57
533	FDFT1	0.950621	0.745904	3	9
534	FGF1	0.866219	0.462213	2.64575	7
535	FGF10	0.904716	0.551742	1.73205	3
536	FGF16	0.82099	0.361509	2	4
537	FGF19	0.917614	0.694457	2.44949	6
538	FGF2	0.955279	0.597233	4.79583	23
539	FGF20	0.887652	0.676837	2.23607	5
540	FGF21	0.887957	0.597724	1.41421	2
541	FGF23	0.945489	0.633061	2.82843	8
542	FGF4	0.955321	0.694739	2.23607	5
543	FGF6	0.904929	0.492963	1.73205	3
544	FGF8	0.964259	0.775837	2	4
545	FGF9	0.840906	0.666065	2.23607	5
546	FGFR1	0.973436	0.812342	5.2915	28
547	FGFR1OP2	0.866664	0.537886	1.41421	2
548	FGFR2	0.973452	0.81245	5	25
549	FGFR3	0.973468	0.812558	4.58258	21
550	FGFR4	0.841554	0.266939	3.87298	15
551	FGR	0.970366	0.783094	2.82843	8
552	FIG4	0.52953	0.130531	1.41421	2
553	FKBP1A	0.937262	0.598215	2	4
554	FKRP	0.973485	0.812665	1	1
555	FKTN	0.970385	0.73866	2.23607	5
556	FLNA	0.973501	0.812773	3.4641	12
557	FLNB	0.973517	0.81288	1.41421	2
558	FLT1	0.973533	0.789093	3.4641	12
559	FLT3	0.973549	0.756241	2	4
560	FMOD	0.950673	0.526572	1.41421	2
561	FN1	0.970404	0.802582	6.63325	44
562	FNBP1	0.917769	0.685146	3.4641	12
563	FNBP1L	0.888261	0.69502	3	9
564	FOS	0.945552	0.705607	5.09902	26
565	FOXC1	0.641152	0.189436	0	0
566	FOXC2	0.970424	0.783237	0	0
567	FOXD3	0.970443	0.771315	1.73205	3
568	FOXH1	0.960149	0.722411	2	4
569	FOXJ1	0.96721	0.756421	0	0
570	FOXK1	0.973565	0.812988	1.73205	3
571	FOXK2	0.842196	0.569336	1.73205	3
572	FOXM1	0.732772	0.253563	3.60555	13
573	FOXO1	0.967233	0.794905	4	16
574	FOXO3	0.973581	0.813095	4.47214	20
575	FOXO4	0.964286	0.789229	3.16228	10
576	FREM2	0.888562	0.384359	0	0
577	FRK	0.960182	0.73252	1	1
578	FRS2	0.937348	0.552352	4.47214	20
579	FRS3	0.937433	0.646037	2	4
580	FSTL1	0.950724	0.517537	1.73205	3
581	FTCD	0.973597	0.771474	2.64575	7
582	FTO	0.964313	0.695301	0	0
583	FURIN	0.960216	0.795033	1.41421	2
584	FUZ	0.867107	0.508149	1	1
585	FYB	0.937519	0.538535	2.23607	5
586	FYN	0.970462	0.685446	7.34847	54
587	FZD2	0.970482	0.802702	3	9
588	FZD4	0.955363	0.722644	2.44949	6
589	FZD5	0.973612	0.802821	3	9
590	FZD6	0.967256	0.750329	2.64575	7
591	FZD7	0.96728	0.813202	2.64575	7
592	GAB1	0.928147	0.685745	4.24264	18
593	GAB2	0.917923	0.622143	3.4641	12
594	GAK	0.973628	0.80294	4.24264	18
595	GAPDH	0.950776	0.401263	2	4
596	GART	0.96434	0.764774	3.74166	14
597	GAS1	0.867546	0.527253	1.73205	3
598	GATA1	0.967303	0.77599	3.31662	11
599	GATA2	0.973644	0.813309	3	9
600	GATA3	0.867982	0.338227	3	9
601	GATA4	0.918077	0.608238	4	16
602	GATA5	0.97366	0.813416	1	1
603	GATA6	0.00383333	0.000395674	1.41421	2
604	GATAD2A	0.950827	0.656343	3.74166	14
605	GATAD2B	0.955406	0.666402	3.4641	12
606	GBE1	0.967326	0.795162	2	4
607	GC	0.434804	0.0972736	1.41421	2
608	GCG	0.888861	0.539182	2.23607	5
609	GDF1	0.950878	0.633469	0	0
610	GDF2	0.950929	0.705869	2.64575	7
611	GIP	0.689361	0.463094	1.41421	2
612	GJA1	0.559861	0.136721	1.73205	3
613	GLCE	0.937604	0.583493	2.44949	6
614	GLI1	0.937688	0.622576	4.12311	17
615	GLI2	0.973676	0.803058	3.87298	15
616	GLI3	0.973692	0.776143	4	16
617	GNA13	0.970501	0.78338	1	1
618	GNAQ	0.973708	0.756601	2.23607	5
619	GNB2L1	0.955448	0	10.6771	114
620	GNPAT	0.534746	0.142877	2.82843	8
621	GOLM1	0.95098	0.6567	1.41421	2
622	GP1BA	0.91823	0.480936	1.41421	2
623	GPBAR1	0.01675	0.00162963	1.41421	2
624	GPC1	0.960249	0.646416	4.12311	17
625	GPC2	0.964367	0.677153	3.31662	11
626	GPC3	0.868415	0.608703	4.3589	19
627	GPC4	0.951031	0.623007	3.4641	12
628	GPC5	0.918382	0.598704	3.4641	12
629	GPC6	0.945615	0.727894	3.4641	12
630	GRAP2	0.945678	0.633875	3.60555	13
631	GRB2	0.918534	0.321741	8.48528	72
632	GSK3B	0.960282	0.599191	4.69042	22
633	GSPT1	0.964394	0	7.74597	60
634	GSPT2	0.951081	0.000937729	5.74456	33
635	GTF2B	0.928262	0.634281	3	9
636	H2AFZ	0.955489	0.657056	6.16441	38
637	H3F3A	0.868844	0.438247	4	16
638	H3F3B	0.905141	0.463972	4	16
639	H3F3C	0.869271	0.481756	2.23607	5
640	HAND1	0.97052	0.783523	1	1
641	HAND2	0.970539	0.750518	1.73205	3
642	HCCS	0.955531	0.686043	0	0
643	HCFC1	0.964421	0.783666	3.74166	14
644	HCK	0.951132	0.771633	4	16
645	HDAC1	0.970559	0.686341	9.05539	82
646	HDAC11	0.960316	0.728118	3.16228	10
647	HDAC2	0.960349	0.732737	6.85565	47
648	HDAC3	0.964448	0.764942	5.47723	30
649	HDAC4	0.970578	0.813522	4.58258	21
650	HDAC5	0.973723	0.79529	4.47214	20
651	HDAC6	0.960382	0.795418	3.87298	15
652	HDAC8	0.973739	0.750707	3.87298	15
653	HDAC9	0.960415	0.783808	4	16
654	HEATR1	0.970597	0	7.74597	60
655	HECTD1	0.973755	0.789364	2	4
656	HES1	0.928377	0.464846	2.44949	6
657	HES5	0.928491	0.539827	2.44949	6
658	HEY1	0.951182	0.55296	2.82843	8
659	HEY2	0.295297	0.0591484	2.64575	7
660	HEYL	0.928605	0.569899	1.73205	3
661	HGF	0.973771	0.795546	4.58258	21
662	HHAT	0.955573	0.657412	1	1
663	HHIP	0.401723	0.0887827	1.41421	2
664	HIF1A	0.955615	0.695582	4.3589	19
665	HIF3A	0.955656	0.686638	1.73205	3
666	HIP1R	0.960448	0.695862	4.3589	19
667	HIST1H2BA	0.842832	0.482573	4.24264	18
668	HIST1H3A	0.821822	0.584019	3.87298	15
669	HIST1H3C	0.843463	0.465718	3.74166	14
670	HIST1H3D	0.822646	0.508884	3.74166	14
671	HIST1H3E	0.844088	0.27667	3.87298	15
672	HIST1H4A	0.844707	0.334182	4	16
673	HIST2H2AC	0.928718	0.439208	5.19615	27
674	HIST2H2BE	0.918685	0.246694	5.47723	30
675	HIST2H3D	0.905352	0.244958	3.16228	10
676	HIST2H3PS2	0.790285	0.223538	3.60555	13
677	HIST3H3	0.845322	0.305884	4.79583	23
678	HIST4H4	0.823462	0.466587	3.87298	15
679	HMGA2	0.82427	0.428445	1.73205	3
680	HMGB1	0.889159	0.54047	2.64575	7
681	HMGCS1	0.970616	0.756781	2.64575	7
682	HNF1A	0.973786	0.813629	1.41421	2
683	HNF4A	0.681152	0.197213	1.73205	3
684	HNRNPA0	0.960481	0.00615358	5.83095	34
685	HNRNPA1	0.955698	0	7.81025	61
686	HNRNPA2B1	0.964474	4.95868e-05	7.07107	50
687	HNRNPA3	0.964501	0.00243463	6	36
688	HNRNPC	0.905561	0	7.87401	62
689	HNRNPD	0.955739	0.0345338	4.79583	23
690	HNRNPF	0.937773	0.000284238	6.40312	41
691	HNRNPH1	0.928831	6.42077e-05	6.9282	48
692	HNRNPH2	0.889455	0.0251693	4.79583	23
693	HNRNPK	0.254412	4.38596e-06	6.7082	45
694	HNRNPL	0.951233	0.000464646	6.32456	40
695	HNRNPM	0.960514	0	7.54983	57
696	HNRNPR	0.945741	0.000165344	6.48074	42
697	HNRNPU	0.967349	0.00110424	6.16441	38
698	HNRNPUL1	0.970635	0.362754	3.60555	13
699	HOXA1	0.945804	0.696141	1.41421	2
700	HOXB1	0.937857	0.738867	2	4
701	HPRT1	0.937941	0.732953	2	4
702	HPX	0.90577	0.509617	1	1
703	HRAS	0.938025	0.278268	9.59166	92
704	HS6ST2	0.970654	0.75696	1.41421	2
705	HSD11B2	0.964528	0.686935	1	1
706	HSD17B4	0.970673	0.795673	2.44949	6
707	HSD17B7	0.945866	0.714749	2.23607	5
708	HSD3B1	0.95578	0.757139	1	1
709	HSD3B2	0.955821	0.714995	1	1
710	HSF1	0.955863	0.677468	2.64575	7
711	HSP90AA1	0.970692	0.69642	6.08276	37
712	HSPB11	0.964555	0.666738	4.47214	20
713	HSPG2	0.973802	0.813735	4.58258	21
714	HTT	0.973818	0.803177	1	1
715	HUWE1	0.973833	0.813842	4.24264	18
716	IDI1	0.945929	0.623437	2.82843	8
717	IFT122	0.973849	0.813948	5.09902	26
718	IFT140	0.970711	0.803296	5.47723	30
719	IFT172	0.973864	0.803414	5.47723	30
720	IFT20	0.734711	0.440167	5.09902	26
721	IFT27	0.869694	0.518244	4.89898	24
722	IFT43	0.945991	0.634685	4.47214	20
723	IFT46	0.918835	0.493744	5.19615	27
724	IFT52	0.938108	0.657767	5.19615	27
725	IFT57	0.938191	0.677782	5.19615	27
726	IFT74	0.946053	0.57046	5.09902	26
727	IFT80	0.967372	0.746099	5.38516	29
728	IFT81	0.946115	0.722876	5.19615	27
729	IFT88	0.97073	0.783951	5.47723	30
730	IGF1	0.967395	0.57102	4.89898	24
731	IGF1R	0.97388	0.757318	4.69042	22
732	IGF2	0.955904	0.667074	2.82843	8
733	IGFBP3	0.918985	0.441122	3	9
734	IKBKB	0.967418	0.76511	4.79583	23
735	IKBKG	0.960547	0.467453	6.08276	37
736	IL1R1	0.845931	0.553567	2.44949	6
737	IL2	0.870115	0.289263	5.38516	29
738	IL3	0.955945	0.335535	2.64575	7
739	IL37	0.706948	0.363994	1.41421	2
740	IL6	0.928944	0.286156	5.56776	31
741	IL6ST	0.938274	0.667409	3	9
742	IMP3	0.946176	0	8.60233	74
743	IMP4	0.955985	0	7.81025	61
744	IMPDH2	0.967441	0.765278	2	4
745	INCENP	0.929056	0.658121	4.24264	18
746	ING5	0.956026	0.667743	2.64575	7
747	INHBA	0.960579	0.706131	2.44949	6
748	INHBB	0.946238	0.696699	2	4
749	INPP4B	0.967464	0.696977	1.41421	2
750	INPP5D	0.973896	0.803532	2.64575	7
751	INPP5E	0.919134	0.442073	1	1
752	INPPL1	0.973911	0.814054	2.44949	6
753	INS	0.951283	0.678096	4.47214	20
754	INSR	0.973927	0.81416	3.60555	13
755	INTU	0.951333	0.678409	1	1
756	INVS	0.970749	0.728341	1.73205	3
757	IPMK	0.870532	0.494524	1.41421	2
758	IQCB1	0.456963	0.0909174	4.24264	18
759	IQCE	0.919283	0.646794	1.73205	3
760	IQGAP1	0.889749	0.204884	3.74166	14
761	IRAK1	0.956067	0.706392	4.24264	18
762	IRAK2	0.919431	0.71524	2.82843	8
763	IRF3	0.967487	0.776296	3	9
764	IRF7	0.964581	0.80365	3.31662	11
765	IRS1	0.973942	0.771791	5.65685	32
766	IRX5	0.951383	0.687231	0	0
767	ISPD	0.964608	0.739073	1	1
768	ITCH	0.973958	0.723108	3.74166	14
769	ITGA2	0.970768	0.784093	3	9
770	ITGA2B	0.964634	0.776448	2.23607	5
771	ITGA6	0.967509	0.803768	2	4
772	ITGB1	0.967532	0.803886	4.69042	22
773	ITGB2	0.970787	0.804004	1.73205	3
774	ITGB3	0.973973	0.804121	3.74166	14
775	ITGB7	0.973989	0.804238	2	4
776	ITK	0.951433	0.795801	3.31662	11
777	ITPA	0.870947	0.623866	2.23607	5
778	ITPKB	0.938357	0.609166	1.41421	2
779	ITSN1	0.974004	0.789499	5.83095	34
780	ITSN2	0.112269	0.0233613	4.79583	23
781	JAG1	0.644473	0.165448	3.16228	10
782	JAG2	0.97402	0.804356	2.82843	8
783	JAK1	0.974035	0.789635	4.69042	22
784	JAK2	0.970806	0.804473	6.08276	37
785	JAK3	0.97405	0.814266	4	16
786	JUN	0.929168	0.295399	7.34847	54
787	JUNB	0.929279	0.584543	2.64575	7
788	KANSL1	0.470518	0.109807	2.64575	7
789	KANSL2	0.974066	0.72334	2.44949	6
790	KANSL3	0.951482	0.647171	2.44949	6
791	KAT2A	0.970824	0.571578	5.2915	28
792	KAT2B	0.919578	0.609629	7	49
793	KAT5	0.951532	0.572134	5.38516	29
794	KAT6B	0.974081	0.78977	2.23607	5
795	KAT8	0.964661	0.728565	3.31662	11
796	KCNJ11	0.970843	0.789904	1	1
797	KCNJ8	0.66662	0.185506	1	1
798	KCTD1	0.974096	0.80459	1.73205	3
799	KCTD15	0.951582	0.624294	1.41421	2
800	KDM1A	0.970862	0.814371	5.91608	35
801	KDM2B	0.974112	0.795928	1.41421	2
802	KDM5B	0.05635	0.00789414	1	1
803	KDM6A	0.974127	0.796055	4.3589	19
804	KDR	0.974142	0.790039	4.79583	23
805	KIAA1549	0.960612	0.757497	1	1
806	KIF17	0.967555	0.804707	4	16
807	KIF24	0.974158	0.765445	3.16228	10
808	KIF3A	0.960645	0.765612	5.2915	28
809	KIF3B	0.960677	0.77195	4.58258	21
810	KIF7	0.970881	0.814477	2.23607	5
811	KIFAP3	0.964687	0.678721	4.12311	17
812	KIT	0.974173	0.804823	4.47214	20
813	KLB	0.970899	0.757676	2.23607	5
814	KLF4	0.207677	0.0384727	2.82843	8
815	KMT2A	0.974188	0.814582	3.60555	13
816	KMT2C	0.974203	0.814688	3.74166	14
817	KMT2D	0	0	4.12311	17
818	KRAS	0.956107	0.365229	7.61577	58
819	KRR1	0.92939	0	8.12404	66
820	KSR1	0.970918	0.750895	3.4641	12
821	KSR2	0.6946	0.218008	3.16228	10
822	LAMTOR2	0.791452	0.443021	3.16228	10
823	LAMTOR3	0.692	0.61009	3.4641	12
824	LAT	0.967578	0.307356	4.3589	19
825	LAT2	0.792605	0.339565	2.64575	7
826	LATS1	0.96071	0.697254	1.41421	2
827	LBR	0.974218	0.814793	1.41421	2
828	LCK	0.970937	0.751084	6.08276	37
829	LCP2	0.946299	0.697531	4.58258	21
830	LDLRAP1	0.929501	0.429441	2	4
831	LEF1	0.970955	0.790174	3.31662	11
832	LEFTY1	0.929611	0.635089	2.44949	6
833	LEFTY2	0.919725	0.554172	2.64575	7
834	LFNG	0.974234	0.697807	1.73205	3
835	LGALS3	0.938439	0.385516	1.41421	2
836	LIN28A	0.919871	0.51895	2.64575	7
837	LOX	0.956148	0.36646	1.73205	3
838	LOXL1	0.905978	0.541111	1.73205	3
839	LOXL2	0.9676	0.723571	1.41421	2
840	LOXL3	0.967623	0.772108	1.41421	2
841	LOXL4	0.960742	0.751271	1	1
842	LRIG1	0.964714	0.765779	2	4
843	LRP1	0.974249	0.814898	2.44949	6
844	LRP2	0.974264	0.815003	3	9
845	LRP5	0.974279	0.815108	3.74166	14
846	LRPAP1	0.929721	0.495301	1.41421	2
847	LSM3	0.906184	0	7.74597	60
848	LSM4	0.938521	0	7.07107	50
849	LSM5	0.716109	2.40113e-05	6.7082	45
850	LSM6	0.938603	0	6.9282	48
851	LSM7	0.920017	2.81294e-05	6.78233	46
852	LSS	0.951631	0.784235	3.31662	11
853	LTBP1	0.974294	0.815213	2	4
854	LTBP4	0.974309	0.815317	1	1
855	LTN1	0.956188	0.733168	3	9
856	LTV1	0.96474	0	8.30662	69
857	LUM	0.90639	0.443966	2	4
858	LYN	0.960775	0.698083	5.09902	26
859	LZTFL1	0.82507	0.527932	2.64575	7
860	MAD1L1	0.920161	0.679033	2.82843	8
861	MAD2L1	0.871358	0.496075	4.47214	20
862	MAGOHB	0.92983	3.22129e-05	6.9282	48
863	MALT1	0.920306	0.624721	2.44949	6
864	MAML1	0.95168	0.510348	3.4641	12
865	MAML2	0.967646	0.765945	2.44949	6
866	MAML3	0.94636	0.572689	2.44949	6
867	MAP2K1	0.956229	0.647548	5.56776	31
868	MAP2K2	0.964767	0.728787	4.12311	17
869	MAP2K3	0.956269	0.715485	2.23607	5
870	MAP2K4	0.938685	0.573243	2.82843	8
871	MAP2K6	0.946421	0.658474	3	9
872	MAP3K1	0.974324	0.751459	3.4641	12
873	MAP3K3	0.477035	0.103565	2.64575	7
874	MAP3K7	0.967668	0.706652	5.2915	28
875	MAP3K8	0.906594	0.528609	2	4
876	MAPK1	0.960807	0.214294	8.66025	75
877	MAPK11	0.964793	0.541751	3.16228	10
878	MAPK12	0.871767	0.61055	2.23607	5
879	MAPK14	0.906798	0.323146	5.56776	31
880	MAPK3	0.956309	0.23439	8.42615	71
881	MAPK8	0.967691	0.72901	6.16441	38
882	MAPKAP1	0.929939	0.729232	3	9
883	MAPKAPK2	0.956349	0.585066	2.82843	8
884	MAST2	0.967713	0.80494	1	1
885	MAU2	0.960839	0.668077	2.82843	8
886	MAX	0.938766	0.739279	2	4
887	MBD2	0.974339	0.796183	3.60555	13
888	MBD3	0.967736	0.815422	3.4641	12
889	MCHR1	0.793744	0.698358	2	4
890	MCRS1	0.964819	0.733384	2.82843	8
891	MDC1	0.872173	0.573795	3	9
892	MDM2	0.890042	0.219857	5.91608	35
893	MEAF6	0.718308	0.554775	3.31662	11
894	MED1	0.967758	0.679344	7.54983	57
895	MED10	0.846534	0.555377	5.74456	33
896	MED11	0.79487	0.386669	5.09902	26
897	MED12	0.974354	0.790308	6.245	39
898	MED12L	0.974369	0.815526	3	9
899	MED13	0.974384	0.81563	5.65685	32
900	MED13L	0.967781	0.7766	4.89898	24
901	MED14	0.967803	0.772266	5.91608	35
902	MED15	0.956389	0.698633	6	36
903	MED16	0.930048	0.574346	6.08276	37
904	MED17	0.960872	0.647923	6.08276	37
905	MED18	0.938848	0.430433	5.65685	32
906	MED19	0.930156	0.468317	5.74456	33
907	MED20	0.132222	0.0404692	5.2915	28
908	MED21	0.890332	0.555977	5.65685	32
909	MED22	0.938928	0.599678	5.2915	28
910	MED23	0.974399	0.796309	5.83095	34
911	MED24	0.951729	0.723802	5.91608	35
912	MED25	0.964845	0.766112	4.79583	23
913	MED26	0.930264	0.556575	5.38516	29
914	MED27	0.964871	0.452329	5.83095	34
915	MED28	0.907	0.483387	6	36
916	MED29	0.795982	0.387817	5.65685	32
917	MED30	0.907201	0.344862	5.74456	33
918	MED31	0.797082	0.574895	5.47723	30
919	MED4	0.872575	0.402356	5.91608	35
920	MED6	0.956429	0.625147	5.74456	33
921	MED7	0.890621	0.444908	5.56776	31
922	MED8	0.956469	0.61101	5.65685	32
923	MED9	0.890909	0.340897	5.47723	30
924	MEF2A	0.964898	0.724033	2.64575	7
925	MEF2C	0.960904	0.757854	4	16
926	MEF2D	0.964924	0.739485	3.4641	12
927	MEGF8	0.970974	0.796436	0	0
928	MEN1	0.974414	0.815735	2.82843	8
929	MET	0.967825	0.73969	4.89898	24
930	MFAP1	0.96495	0.00460805	5.65685	32
931	MFAP2	0.872976	0.281444	2.44949	6
932	MFAP5	0.930372	0.484199	1.73205	3
933	MFNG	0.951778	0.733599	1.73205	3
934	MGP	0.798169	0.445847	0	0
935	MIB1	0.970993	0.796563	2	4
936	MID1	0.956509	0.706912	0	0
937	MKKS	0.920449	0.71573	3.87298	15
938	MKL1	0.974429	0.733814	2	4
939	MKS1	0.964976	0.758032	4.58258	21
940	MLLT4	0.956548	0.796689	3.4641	12
941	MLST8	0.939009	0.698908	3.74166	14
942	MMP1	0.951827	0.529285	2.23607	5
943	MMP13	0.776481	0.729453	1	1
944	MMP2	0.956588	0.724263	2.82843	8
945	MMP21	0.891194	0.542388	0	0
946	MMP3	0.971011	0.543024	2.64575	7
947	MMP7	0.920593	0.648298	2	4
948	MMP9	0.93909	0.707171	3	9
949	MPHOSPH10	0.873373	0	7.81025	61
950	MRAS	0.3317	0.0781414	1.73205	3
951	MRPL12	0.847133	0.263638	3.16228	10
952	MRPL13	0.891478	0.175556	3.60555	13
953	MRPL17	0.965002	0.0951633	4.24264	18
954	MRPL36	0.799243	0.10565	4.12311	17
955	MRPS10	0.759056	0.183529	3.60555	13
956	MRPS12	0.930479	0.237942	3.31662	11
957	MRPS7	0.873767	0.00120411	5.83095	34
958	MRPS9	0.956628	0.157223	4.24264	18
959	MRTO4	0.920735	0.0507397	4.24264	18
960	MSH6	0.974444	0.796815	1.73205	3
961	MSMO1	0.956667	0.679655	3.31662	11
962	MSTN	0.960936	0.611468	1	1
963	MTA1	0.960968	0.734028	3.87298	15
964	MTA2	0.974459	0.734242	4	16
965	MTA3	0.965028	0.70743	3.60555	13
966	MTAP	0.907402	0.739896	1	1
967	MTHFD1	0.961	0.758209	2.64575	7
968	MTHFD1L	0.967848	0.715974	2.82843	8
969	MTHFD2	0.93917	0.585588	2.82843	8
970	MTHFD2L	0.93925	0.600163	2.44949	6
971	MTOR	0.974474	0.796941	6.16441	38
972	MTRR	0.97103	0.766278	1	1
973	MYB	0.930586	0.635492	3.74166	14
974	MYBPC3	0.974489	0.797067	3.4641	12
975	MYC	0.961032	0.241464	7.93725	63
976	MYD88	0.956706	0.625572	4.12311	17
977	MYH10	0.974504	0.815839	3	9
978	MYH6	0.513286	0.128464	4.89898	24
979	MYH7	0.974519	0.815943	3	9
980	MYH9	0.974533	0.816046	3.4641	12
981	MYL1	0.907601	0.557171	4.3589	19
982	MYL12B	0.951876	0.403446	3.60555	13
983	MYL2	0.342707	0.0717625	4.89898	24
984	MYL3	0.946482	0.648672	4.58258	21
985	MYL4	0.89176	0.707689	3.87298	15
986	MYL6	0.956746	0.66841	3	9
987	MYL6B	0.946543	0.543658	2.44949	6
988	MYL9	0.946604	0.611925	3.31662	11
989	MYLK	0.974548	0.805056	3.74166	14
990	MYOD1	0.974563	0.790442	3.60555	13
991	MYOF	0.974578	0.81615	1	1
992	NAA38	0.9078	5.82242e-06	6.9282	48
993	NANOG	0.920877	0.453243	3.87298	15
994	NAT8	0.930692	0.485008	0	0
995	NCAM1	0.961064	0.797193	1.41421	2
996	NCBP1	0.965053	3.62622e-05	7.2111	52
997	NCBP2	0.96787	0.000183136	6.55744	43
998	NCK1	0.939329	0.586109	5.09902	26
999	NCOA1	0.974593	0.734456	4.69042	22
1000	NCOA2	0.939409	0.668742	4.24264	18
1001	NCOA3	0.956785	0.772423	4.24264	18
1002	NCOA6	0.967892	0.746295	4	16
1003	NCOR1	0.974607	0.790576	5.83095	34
1004	NCOR2	0.967914	0.776752	5.38516	29
1005	NCSTN	0.967937	0.74649	2.82843	8
1006	NDC80	0.967959	0.519653	4.89898	24
1007	NDST1	0.974622	0.766444	2.64575	7
1008	NDST2	0.967981	0.772581	2.44949	6
1009	NDST3	0.961096	0.707947	2.44949	6
1010	NDUFA4	0.874159	0.511076	3.4641	12
1011	NEB	0.974637	0.816254	3.4641	12
1012	NECAP2	0.956824	0.635893	2.64575	7
1013	NEDD1	0.921018	0.716218	3.16228	10
1014	NEDD4	0.974651	0.766609	4.12311	17
1015	NEDD4L	0.971048	0.784377	4.3589	19
1016	NEDD8	0.697153	0.409901	3.16228	10
1017	NEK1	0.968003	0.766775	0	0
1018	NEK8	0.968025	0.776903	0	0
1019	NEURL1	0.921159	0.7401	2.23607	5
1020	NEURL1B	0.974666	0.649045	2.23607	5
1021	NF1	0.974681	0.79071	2.82843	8
1022	NFATC2	0.619942	0.177562	2.82843	8
1023	NFATC4	0.946664	0.716461	1	1
1024	NFKB1	0.956863	0.746684	4.69042	22
1025	NIFK	0.930798	0.0154273	4.79583	23
1026	NIPBL	0.974695	0.816357	3.16228	10
1027	NKX2-5	0.965079	0.746879	3.60555	13
1028	NKX2-6	0.956902	0.772738	0	0
1029	NLK	0.939488	0.575443	3	9
1030	NME1	0.892041	0.708205	2	4
1031	NME8	0.961127	0.708462	0	0
1032	NOB1	0.951925	0	8	64
1033	NOC4L	0.951973	0	7.68115	59
1034	NODAL	0.956941	0.687526	3.16228	10
1035	NOG	0.968047	0.772895	2.82843	8
1036	NOL6	0.968069	0	7.54983	57
1037	NOP14	0.95698	0	7.74597	60
1038	NOP56	0.965105	0	8.60233	74
1039	NOP58	0.961159	0	8	64
1040	NOTCH1	0.0427778	0.00286433	7.54983	57
1041	NOTCH2	0.97471	0.816461	4.3589	19
1042	NOTCH3	0.974725	0.816564	4.47214	20
1043	NOTCH4	0.961191	0.716704	3.60555	13
1044	NOTUM	0.952022	0.669074	1.41421	2
1045	NPAS2	0.968091	0.716946	1.73205	3
1046	NPHP1	0.946724	0.76694	4.47214	20
1047	NPHP3	0.961222	0.777055	1.41421	2
1048	NPHP4	0.974739	0.816667	4.69042	22
1049	NPPA	0.930904	0.410963	2	4
1050	NR2C2	0.974754	0.790843	1	1
1051	NR2F2	0.974768	0.797319	0	0
1052	NR3C1	0.968113	0.773052	4.89898	24
1053	NRAS	0.931009	0.265292	6.32456	40
1054	NRP1	0.974783	0.784518	3.16228	10
1055	NSA2	0.874548	0.0993775	3.87298	15
1056	NSD1	0.0065	0.000873775	0	0
1057	NSDHL	0.931114	0.717188	3.16228	10
1058	NSMCE2	0.777813	0.454153	3	9
1059	NSMCE4A	0.946784	0.612381	2	4
1060	NTRK1	0.974797	0.797444	3.31662	11
1061	NTRK2	0.974812	0.81677	2.44949	6
1062	NUF2	0.931218	0.469177	4.47214	20
1063	NUMB	0.961254	0.496847	2.82843	8
1064	NUMBL	0.957018	0.649417	1	1
1065	NUP214	0.971067	0.79757	2.23607	5
1066	OBFC1	0.874935	0.557766	4	16
1067	OCRL	0.974826	0.805172	2.82843	8
1068	ODF2	0.961285	0.740305	3.16228	10
1069	OFD1	0.974841	0.805289	5.47723	30
1070	OGT	0.968135	0.777206	1.73205	3
1071	OMD	0.921299	0.497617	1	1
1072	OTUD3	0.921439	0.55836	1	1
1073	P4HB	0.939567	0.658826	1.73205	3
1074	PABPC1	0.965131	0	9.16515	84
1075	PACSIN1	0.875318	0.558952	3.16228	10
1076	PACSIN2	0.89232	0.659178	3.31662	11
1077	PAFAH1B1	0.957057	0.649789	3.87298	15
1078	PAG1	0.931322	0.529958	2.44949	6
1079	PAGR1	0.931426	0.54429	2.82843	8
1080	PAICS	0.939646	0.650159	2	4
1081	PAK1	0.957096	0.708718	4	16
1082	PAK2	0.946844	0.544921	3.4641	12
1083	PAQR3	0.800305	0.520354	1	1
1084	PARP1	0.971085	0.747073	2	4
1085	PAX6	0.974855	0.797695	2	4
1086	PAXIP1	0.968157	0.773208	3.60555	13
1087	PBRM1	0.968178	0.805405	3.87298	15
1088	PBX1	0.961317	0.687821	2	4
1089	PCGF1	0.921578	0.498384	2.23607	5
1090	PCM1	0.971104	0.773364	3	9
1091	PCNT	0.971122	0.816873	4.12311	17
1092	PCOLCE	0.1902	0.054955	2	4
1093	PCSK5	0.971141	0.816975	0	0
1094	PDCD1	0.946904	0.38896	1.73205	3
1095	PDCD11	0.9682	0	8.12404	66
1096	PDCD1LG2	0.907998	0.373743	1.73205	3
1097	PDE2A	0.968222	0.777357	1	1
1098	PDE6D	0.892597	0.575989	1.41421	2
1099	PDE6G	0.921717	0.324546	1	1
1100	PDGFB	0.8757	0.669404	2.64575	7
1101	PDGFRA	0.97487	0.777508	3.60555	13
1102	PDGFRB	0.974884	0.80552	5.56776	31
1103	PDPK1	0.847726	0.455061	4	16
1104	PDS5A	0.965156	0.734669	4.12311	17
1105	PDS5B	0.957134	0.773521	3.74166	14
1106	PEBP1	0.779128	0.404531	2.23607	5
1107	PELP1	0.908194	0.734882	2.44949	6
1108	PES1	0.968244	0	8.544	73
1109	PEX1	0.965182	0.735095	3	9
1110	PEX10	0.961348	0.699181	4	16
1111	PEX12	0.939724	0.724493	4	16
1112	PEX13	0.957172	0.699455	4.12311	17
1113	PEX14	0.90839	0.586628	3.31662	11
1114	PEX19	0.908585	0.521053	2.44949	6
1115	PEX2	0.957211	0.636294	3.31662	11
1116	PEX26	0.965208	0.740509	2.82843	8
1117	PEX3	0.93153	0.659529	2.44949	6
1118	PEX5	0.968265	0.777659	2.82843	8
1119	PEX6	0.974899	0.817078	3.31662	11
1120	PEX7	0.965233	0.735307	3.16228	10
1121	PFAS	0.612357	0.163404	2	4
1122	PFDN1	0.720471	0.499149	2	4
1123	PFN1	0.95207	0.559542	2.44949	6
1124	PFN2	0.921855	0.636694	1.73205	3
1125	PGAM1	0.968287	0.699727	1	1
1126	PGM1	0.968309	0.78466	2.23607	5
1127	PHB	0.965259	0.751646	1	1
1128	PHF10	0.965284	0.740713	3.60555	13
1129	PHF20	0.939802	0.729675	2.64575	7
1130	PHF5A	0.848315	0	8.30662	69
1131	PHGDH	0.96833	0.729896	1.73205	3
1132	PHKB	0.974913	0.817181	2	4
1133	PHKG2	0.961379	0.724722	1.73205	3
1134	PIAS3	0.957249	0.650529	2.44949	6
1135	PIAS4	0.957287	0.587146	3.16228	10
1136	PICALM	0.93988	0.367685	4.47214	20
1137	PIK3C3	0.971159	0.784801	1.73205	3
1138	PIK3CA	0.968352	0.758387	6.78233	46
1139	PIK3CB	0.971177	0.767105	3.87298	15
1140	PIK3CD	0.974927	0.817283	3.16228	10
1141	PIK3CG	0.961411	0.777809	3.4641	12
1142	PIK3R1	0.961442	0.740916	7.2111	52
1143	PIK3R2	0.968374	0.758564	4.69042	22
1144	PIK3R3	0.968395	0.758741	4.24264	18
1145	PIKFYVE	0.974942	0.817385	1.73205	3
1146	PITX2	0.968417	0.777959	1.73205	3
1147	PITX3	0.952119	0.778109	1	1
1148	PKD1	0.96531	0.790977	1	1
1149	PKD1L1	0.971196	0.817488	0	0
1150	PKD2	0.968438	0.784942	2	4
1151	PKNOX1	0.952167	0.751833	1.73205	3
1152	PLAT	0.974956	0.79782	1.41421	2
1153	PLAUR	0.892873	0.545549	2.64575	7
1154	PLCE1	0.97497	0.778259	1	1
1155	PLCG1	0.971214	0.81759	6.245	39
1156	PLK1	0.939958	0.3901	6.40312	41
1157	PLK4	0.957325	0.74112	3.87298	15
1158	PLOD1	0.961473	0.785083	2.44949	6
1159	PLOD2	0.968459	0.79111	2.23607	5
1160	PLRG1	0.965335	0	7.87401	62
1161	PLXNA1	0.974985	0.778409	2	4
1162	PLXNA2	0.654146	0.187475	1.41421	2
1163	PLXNA3	0.971232	0.805636	1.73205	3
1164	PLXNA4	0.968481	0.76727	1.73205	3
1165	PLXND1	0.968502	0.767434	2.44949	6
1166	PML	0.957363	0.767598	3.16228	10
1167	PNO1	0.848898	0	8.77496	77
1168	POFUT1	0.940036	0.350075	1.73205	3
1169	POFUT2	0.908778	0.650898	1.41421	2
1170	POGLUT1	0.931633	0.669735	1.41421	2
1171	POGZ	0.00528571	0.000362708	1	1
1172	POLR2A	0.974999	0.817692	5	25
1173	POLR2E	0.965361	0.273454	3.16228	10
1174	POMGNT1	0.975013	0.767762	1.41421	2
1175	POMK	0.957401	0.651267	1	1
1176	POMT1	0.968523	0.817793	1.41421	2
1177	POU2F1	0.968545	0.778558	2	4
1178	POU5F1	0.921992	0.412021	3.60555	13
1179	PPARA	0.6605	0.206783	3.74166	14
1180	PPARD	0.975027	0.805752	1.41421	2
1181	PPARG	0.968566	0.785224	4.89898	24
1182	PPARGC1A	0.968587	0.600647	3.4641	12
1183	PPAT	0.97125	0.773676	2	4
1184	PPIB	0.908971	0.530629	2.23607	5
1185	PPIE	0.909163	0.0022234	5.56776	31
1186	PPIH	0.931735	0.000240885	6.245	39
1187	PPIL1	0.801354	0.0002607	6.16441	38
1188	PPM1A	0.893147	0.60113	1.41421	2
1189	PPP1CA	0.957439	0.651634	2.82843	8
1190	PPP1CC	0.931838	0.637094	2.82843	8
1191	PPP2CA	0.957477	0.499912	4.89898	24
1192	PPP2R1A	0.957515	0.342223	3.87298	15
1193	PQBP1	0.383333	0.0270128	3.16228	10
1194	PRDM1	0.418796	0.101469	1	1
1195	PRDM14	0.961504	0.7	2	4
1196	PRELP	0.961535	0.612835	1	1
1197	PREX2	0.975042	0.778707	1.41421	2
1198	PRICKLE1	0.965386	0.791243	2.23607	5
1199	PRKAA1	0.946964	0.71743	2.23607	5
1200	PRKAA2	0.463855	0.111882	2.64575	7
1201	PRKAB1	0.940113	0.587662	2	4
1202	PRKACA	0.876078	0.576534	2	4
1203	PRKCA	0.968609	0.730116	2.44949	6
1204	PRKCZ	0.96863	0.75202	3.4641	12
1205	PRMT5	0.968651	0.351366	4.47214	20
1206	PRPF19	0.961566	0	9.32738	87
1207	PRPF3	0.971269	0	7.87401	62
1208	PRPF31	0.968672	0	7.68115	59
1209	PRPF38A	0.483466	0	7.34847	54
1210	PRPF4	0.961597	0	7.2111	52
1211	PRPF40A	0.968693	0.000130667	6.7082	45
1212	PRPF6	0.971287	0	7.87401	62
1213	PRPF8	0.975056	0	9.59166	92
1214	PRR5	0.93194	0.546176	2.64575	7
1215	PRRT2	0.94019	0.56013	1.41421	2
1216	PSAT1	0.961628	0.741322	1	1
1217	PSEN1	0.971305	0.785364	3.4641	12
1218	PSEN2	0.97507	0.797945	3	9
1219	PSENEN	0.932041	0.511802	2.44949	6
1220	PSIP1	0.947023	0.708975	1	1
1221	PSKH1	0.922129	0.625996	0	0
1222	PTBP1	0.957552	0.00014741	6.63325	44
1223	PTCH1	0.975084	0.817895	3.16228	10
1224	PTCH2	0.975098	0.817997	2.23607	5
1225	PTEN	0.0773478	0.00851515	6.32456	40
1226	PTK2	0.975113	0.785505	5.83095	34
1227	PTK2B	0.968714	0.741525	3.74166	14
1228	PTK7	0.975127	0.791376	0	0
1229	PTPN11	0	0	8.88819	79
1230	PTPRC	0.965411	0.773832	2.82843	8
1231	PUF60	0.922265	0.0197857	4.69042	22
1232	PVR	0.932143	0.512527	1.41421	2
1233	PWP2	0.968735	0	7.74597	60
1234	PXN	0.965436	0.747267	5.74456	33
1235	PYGB	0.975141	0.818098	2.44949	6
1236	PYGL	0.0493158	0.00727232	2.82843	8
1237	PYGM	0.975155	0.8182	2.64575	7
1238	QKI	0.825861	0.470035	3.87298	15
1239	RAB23	0.922401	0.560717	1.41421	2
1240	RAB3IP	0.73662	0.588177	3.74166	14
1241	RAB5A	0.932244	0.613289	4.47214	20
1242	RAB8A	0.961659	0.688116	3.87298	15
1243	RAC1	0.353238	0.0696436	5.83095	34
1244	RAC2	0.940267	0.455965	3.4641	12
1245	RAC3	0.922536	0.637492	3.16228	10
1246	RAD21	0.961689	0.670064	6.245	39
1247	RAD21L1	0.952215	0.679965	2.44949	6
1248	RAD50	0.968756	0.65988	2.82843	8
1249	RAF1	0.00744444	0.000754321	6.08276	37
1250	RAI1	0.975169	0.791509	0	0
1251	RALGDS	0.96172	0.700271	2.44949	6
1252	RAP1A	0.932344	0.313182	3.4641	12
1253	RAP1B	0.940344	0.485815	3	9
1254	RAPGEF1	0.95759	0.717671	3.16228	10
1255	RAPGEF2	0.971323	0.805867	1.41421	2
1256	RARA	0.971341	0.805982	3.60555	13
1257	RASA1	0.650937	0.193334	3.87298	15
1258	RASA2	0.57875	0.16135	1.41421	2
1259	RASGRF1	0.968777	0.758917	1.73205	3
1260	RASGRF2	0.961751	0.773988	1	1
1261	RASGRP1	0.965462	0.74746	2.44949	6
1262	RASGRP2	0.961781	0.724951	2	4
1263	RASGRP3	0.961812	0.700543	1.41421	2
1264	RASGRP4	0.965487	0.626419	1	1
1265	RASSF1	0.957627	0.717912	1.41421	2
1266	RASSF5	0.952263	0.637889	1.73205	3
1267	RB1	0.975183	0.818301	6.08276	37
1268	RBBP4	0.94042	0.741727	5.83095	34
1269	RBBP5	0.876454	0.626841	4.47214	20
1270	RBBP7	0.961842	0.613742	5.19615	27
1271	RBFOX2	0.0005	9.17679e-05	2.23607	5
1272	RBL1	0.97136	0.806098	4.79583	23
1273	RBM10	0.961873	0.68841	0	0
1274	RBM17	0.965512	0.0823697	4.24264	18
1275	RBM22	0.89342	0	7.2111	52
1276	RBP1	0.699661	0.413076	1.73205	3
1277	RBP4	0.95231	0.670393	1.73205	3
1278	RBPJ	0.961903	0.730336	5.09902	26
1279	RCL1	0.957665	0	7.74597	60
1280	RCOR1	0.968798	0.588691	4.89898	24
1281	REC8	0.961933	0.718152	3.16228	10
1282	RELA	0.957702	0.735519	5.83095	34
1283	REPS1	0.940496	0.601612	2.64575	7
1284	RET	0.975197	0.818402	3.87298	15
1285	RFNG	0.893691	0.670721	1.73205	3
1286	RHEB	0.909354	0.531298	3.60555	13
1287	RHOA	0.947083	0.248422	7.34847	54
1288	RHOC	0.922671	0.431422	3.4641	12
1289	RICTOR	0.975211	0.806213	3.4641	12
1290	RIN1	0.932444	0.500672	2	4
1291	RIOK1	0.940572	7.24638e-06	6.40312	41
1292	RIOK2	0.947142	0	8	64
1293	RIPK1	0.968819	0.752206	4.12311	17
1294	RIPK2	0.957739	0.660229	3	9
1295	RIT1	0.0381176	0.00349013	1	1
1296	RIT2	0.932544	0.589203	1	1
1297	RNF111	0.947201	0.52175	4.12311	17
1298	RNF126	0.826645	0.614193	2.44949	6
1299	RNPC3	0.94726	0.0215448	4.3589	19
1300	RNPS1	0.849477	0.00669841	5.38516	29
1301	ROBO1	0.975225	0.798069	3.16228	10
1302	ROCK1	0.634311	0.173544	3.16228	10
1303	ROR2	0.975239	0.798194	3.4641	12
1304	RPGR	0.971378	0.785645	2.44949	6
1305	RPGRIP1	0.975253	0.798318	1.41421	2
1306	RPGRIP1L	0.971396	0.806327	4.58258	21
1307	RPL10	0.489746	0	10.0995	102
1308	RPL10A	0.909544	0	10.4881	110
1309	RPL10L	0.957776	0	9.94987	99
1310	RPL11	0.947318	0	12	144
1311	RPL12	0.89396	0	11.1355	124
1312	RPL13	0.940648	0	11.0454	122
1313	RPL13A	0.922805	0	11.0454	122
1314	RPL14	0.827422	0	10.7238	115
1315	RPL15	0.96884	0	11.4455	131
1316	RPL17	0.922938	0	10.8167	117
1317	RPL17-C18ORF32	0.932644	0	9.16515	84
1318	RPL18	0.961964	0	10.9545	120
1319	RPL18A	0.947377	0	11.225	126
1320	RPL19	0.923071	0	10.8628	118
1321	RPL21	0.894228	0	10.8167	117
1322	RPL22	0.780427	0	10.3441	107
1323	RPL22L1	0.894494	0	9.74679	95
1324	RPL23	0.909733	0	11.4455	131
1325	RPL23A	0.876828	0	11.4018	130
1326	RPL24	0.940724	0	10.8167	117
1327	RPL26	0.923204	0	11.0905	123
1328	RPL26L1	0.894759	0	10.3923	108
1329	RPL27	0.877199	0	11.0905	123
1330	RPL27A	0.952358	0	11.0454	122
1331	RPL28	0.877567	0	10.3923	108
1332	RPL29	0.709293	0	10.3923	108
1333	RPL3	0.961994	0	11	121
1334	RPL30	0.909922	0	11.3137	128
1335	RPL31	0.932743	0	11	121
1336	RPL32	0.7385	0	10.8628	118
1337	RPL34	0.802392	0	10.8167	117
1338	RPL35	0.940799	0	10.7703	116
1339	RPL35A	0.910109	0	10.9545	120
1340	RPL36	0.877933	0	10.5357	111
1341	RPL36A	0.947435	0	10.1489	103
1342	RPL36A-HNRNPH2	0.85005	0.00042839	5.56776	31
1343	RPL36AL	0.803418	0	9.89949	98
1344	RPL37	0.878297	0	10.3441	107
1345	RPL37A	0.850619	0	10.8628	118
1346	RPL38	0.895023	0	10.7703	116
1347	RPL39	0.923336	0	10.2956	106
1348	RPL39L	0.895285	0	9.74679	95
1349	RPL3L	0.940874	0	10.2956	106
1350	RPL4	0.971414	0	11.4891	132
1351	RPL41	0.804433	0.346173	0	0
1352	RPL5	0.0245714	0	11.5758	134
1353	RPL6	0.923467	0	11.1355	124
1354	RPL7	0.947494	0	11.1355	124
1355	RPL7A	0.962024	0	11.0905	123
1356	RPL7L1	0.82819	0.0528482	3.87298	15
1357	RPL8	0.895545	0	11.4018	130
1358	RPL9	0.895804	0	11.4891	132
1359	RPLP0	0.923598	0	11.0454	122
1360	RPLP1	0.923729	0	9.69536	94
1361	RPLP2	0.947552	0	9.94987	99
1362	RPN1	0.957814	0	7.28011	53
1363	RPP38	0.940949	0	8.12404	66
1364	RPS10	0.896061	0	11.4018	130
1365	RPS10-NUDT3	0.941023	0	9.43398	89
1366	RPS11	0.932842	0	12.8841	166
1367	RPS12	0.828951	0	12.1655	148
1368	RPS13	0.910296	0	12.7279	162
1369	RPS14	0.957851	0	12.7279	162
1370	RPS15	0.711598	0	11.7047	137
1371	RPS15A	0.910481	0	12.7279	162
1372	RPS16	0.962054	0	12.7279	162
1373	RPS18	0.878658	0	12.1655	148
1374	RPS19	0.851183	0	11.4891	132
1375	RPS2	0.968861	0	11.7898	139
1376	RPS20	0.923859	0	11.6619	136
1377	RPS21	0.910666	0	11.2694	127
1378	RPS23	0.932941	0	12.7279	162
1379	RPS24	0.91085	0	12.3288	152
1380	RPS25	0.923988	0	11.5758	134
1381	RPS26	0.962084	0	11.4455	131
1382	RPS27	0.805436	0	11.5326	133
1383	RPS27A	0.911033	0	13.3791	179
1384	RPS27L	0.851743	0	10.583	112
1385	RPS28	0.740351	0	12.6491	160
1386	RPS29	0.806428	0	11.1803	125
1387	RPS3	0.852298	0	12.2066	149
1388	RPS3A	0.941098	0	12.6886	161
1389	RPS4X	0.957888	0	12.8452	165
1390	RPS5	0.971432	0	12.8841	166
1391	RPS6	0.933039	0	13.1529	173
1392	RPS6KA1	0.544855	0.126394	3.16228	10
1393	RPS6KA2	0.57412	0.151079	2.64575	7
1394	RPS6KA3	0.968881	0.718392	2.82843	8
1395	RPS7	0.957924	0	12.9615	168
1396	RPS8	0.911215	0	12.9228	167
1397	RPS9	0.962114	0	12.8841	166
1398	RPSA	0.760615	0	11.8743	141
1399	RPTOR	0.97145	0.778856	4.47214	20
1400	RRAGA	0.42694	0.107729	3.4641	12
1401	RRAGB	0.952406	0.627263	3.31662	11
1402	RRAGC	0.952453	0.680274	3.4641	12
1403	RRAGD	0.965537	0.638286	3.31662	11
1404	RRAS	0.941172	0.652001	3.31662	11
1405	RRAS2	0.957961	0.614644	1.41421	2
1406	RRP7A	0.924117	0	7	49
1407	RRP9	0.971468	0	7.81025	61
1408	RSL24D1	0.924246	0.0002021	6	36
1409	RSPH4A	0.957998	0.688703	1	1
1410	RSPH9	0.896318	0.432407	1	1
1411	RUNX1	0.968902	0.806442	3.60555	13
1412	RUNX2	0.971486	0.791641	2.64575	7
1413	RUNX3	0.975267	0.806557	4	16
1414	RUVBL1	0.569446	0.0633283	4.3589	19
1415	RUVBL2	0.971504	0.688996	3.60555	13
1416	RXRA	0.663586	0.208673	4.3589	19
1417	S1PR1	0.968923	0.470889	2	4
1418	SALL1	0.933137	0.759094	1.73205	3
1419	SALL4	0.94761	0.680583	2.23607	5
1420	SAMD11	0.029	0.00381481	0	0
1421	SAP18	0.947668	0.561302	2.64575	7
1422	SART1	0.373568	0	7.93725	63
1423	SC5D	0.968944	0.725179	3	9
1424	SCLT1	0.941246	0.725408	3.4641	12
1425	SDC1	0.152286	0.0486305	3.60555	13
1426	SDC2	0.933234	0.414126	4.3589	19
1427	SDC3	0.896572	0.415173	3.16228	10
1428	SDC4	0.852848	0.486619	4	16
1429	SDCCAG8	0.933332	0.689288	3.31662	11
1430	SEC61A1	0.965562	0	9.43398	89
1431	SEC61A2	0.962144	0	9.16515	84
1432	SEC61B	0.924374	0	9.53939	91
1433	SEC61G	0.742174	0	9.48683	90
1434	SEMA3C	0.94132	0.627683	2.23607	5
1435	SEMA3E	0.952501	0.689579	2.44949	6
1436	SEMA4A	0.896825	0.660578	1	1
1437	SERBP1	0.924501	0.000103495	5.83095	34
1438	SERPINE1	0.958035	0.638681	3.74166	14
1439	SERPINH1	0.600383	0.167483	3.16228	10
1440	SETBP1	0.975281	0.791774	0	0
1441	SETD1A	0.975295	0.818503	3.60555	13
1442	SETD1B	0.975309	0.818604	3.31662	11
1443	SETDB1	0.975323	0.818705	1.41421	2
1444	SF1	0.933429	8.65801e-06	7.4162	55
1445	SF3A1	0.965587	0	8.30662	69
1446	SF3A2	0.853393	0	9.38083	88
1447	SF3A3	0.968964	0	8.24621	68
1448	SF3B1	0.941393	0	9.43398	89
1449	SF3B2	0.965612	0	8.18535	67
1450	SF3B3	0.971521	0	9.11043	83
1451	SF3B4	0.722598	0	8.24621	68
1452	SF3B5	0.933525	0	8.30662	69
1453	SFN	0.879017	0.561886	3.31662	11
1454	SGOL1	0.947725	0.48742	4.89898	24
1455	SGOL2	0.911396	0.628102	4.24264	18
1456	SH2B2	0.958071	0.639076	2.23607	5
1457	SH3GL1	0.933621	0.70923	3	9
1458	SH3GL2	0.952548	0.577077	3.60555	13
1459	SH3GL3	0.941467	0.671049	3.60555	13
1460	SH3KBP1	0.94154	0.374941	4.3589	19
1461	SH3PXD2B	0.965637	0.730556	0	0
1462	SHC1	0.853935	0.416216	7.81025	61
1463	SHH	0.975337	0.818806	4.24264	18
1464	SHMT1	0.968985	0.730776	3	9
1465	SHMT2	0.965662	0.752393	3	9
1466	SHOC2	0.969006	0.741929	2.64575	7
1467	SIN3A	0.965687	0.767926	5.2915	28
1468	SIRPA	0.854472	0.513248	1	1
1469	SKI	0.975351	0.818906	3.16228	10
1470	SKIL	0.969026	0.779005	2.44949	6
1471	SKIV2L2	0.952595	0	7.54983	57
1472	SKP2	0.897077	0.680891	4.58258	21
1473	SLA2	0.947783	0.522444	1.41421	2
1474	SLC2A8	0.965712	0.752579	1	1
1475	SLC9A3R1	0.855004	0.391235	1.73205	3
1476	SLC9A3R2	0.94784	0.50143	1.41421	2
1477	SLIT1	0.962174	0.75927	1	1
1478	SLIT2	0.975365	0.819007	1.73205	3
1479	SLIT3	0.971539	0.798443	1	1
1480	SLU7	0.933717	1.28755e-05	7	49
1481	SMAD1	0.971557	0.806671	4.47214	20
1482	SMAD2	0.0024	0.00058427	7.34847	54
1483	SMAD3	0.975379	0.779154	8.66025	75
1484	SMAD4	0.623621	0.159289	8.06226	65
1485	SMAD5	0.969047	0.779302	4.3589	19
1486	SMAD6	0.678327	0.25526	3.74166	14
1487	SMAD7	0.969067	0.77945	5.38516	29
1488	SMAD9	0.971575	0.779598	4.58258	21
1489	SMARCA2	0.975392	0.806786	4.24264	18
1490	SMARCA4	0.975406	0.819107	5.83095	34
1491	SMARCB1	0.971593	0.779746	4.79583	23
1492	SMARCC1	0.962204	0.759446	4.69042	22
1493	SMARCC2	0.947897	0.742131	4.79583	23
1494	SMARCD1	0.962233	0.759621	4.69042	22
1495	SMARCD2	0.941613	0.742332	3.87298	15
1496	SMARCD3	0.965736	0.742533	3.60555	13
1497	SMARCE1	0.941685	0.671376	4.79583	23
1498	SMC1A	0.97542	0.819208	5.65685	32
1499	SMC1B	0.971611	0.791906	3.31662	11
1500	SMC3	0.971628	0.8069	6.7082	45
1501	SMC4	0.975434	0.792038	3.4641	12
1502	SMC5	0.969088	0.785785	3.60555	13
1503	SMC6	0.941758	0.742734	3.4641	12
1504	SMO	0.969108	0.798567	3.4641	12
1505	SMOX	0.969129	0.807014	1	1
1506	SMS	0.958108	0.725635	2.23607	5
1507	SMU1	0.947954	0.00144964	5.83095	34
1508	SMURF1	0.971646	0.725863	5.19615	27
1509	SMURF2	0.627216	0.132591	5.2915	28
1510	SNAP91	0.958144	0.531965	4.69042	22
1511	SNIP1	0.924628	0.589715	2	4
1512	SNRNP200	0.975448	0	9.21954	85
1513	SNRNP40	0.948011	0	8.30662	69
1514	SNRNP70	0.965761	0	8.06226	65
1515	SNRPA	0.829705	0	8.94427	80
1516	SNRPA1	0.952642	0	9.64365	93
1517	SNRPB	0.830452	0	9.64365	93
1518	SNRPB2	0.855532	0	8.94427	80
1519	SNRPC	0.781709	0	7.2111	52
1520	SNRPD1	0.782975	0	9.89949	98
1521	SNRPD2	0.897328	0	10.0499	101
1522	SNRPD3	0.856056	0	10	100
1523	SNRPE	0.911577	0	10.0995	102
1524	SNRPF	0.897577	0	10.1489	103
1525	SNRPG	0.74397	0	9.89949	98
1526	SNRPN	0.924754	0	7.87401	62
1527	SNW1	0.94183	0	8.544	73
1528	SNX17	0.941902	0.735731	0	0
1529	SNX18	0.962263	0.562468	1.73205	3
1530	SNX9	0.952689	0.602092	4.12311	17
1531	SOCS3	0.958181	0.590224	3.87298	15
1532	SORBS1	0.971664	0.72609	2.23607	5
1533	SOS1	0.0135455	0.00131288	6.48074	42
1534	SOS2	0.969149	0.798691	2.23607	5
1535	SOX2	0.96917	0.785924	4.12311	17
1536	SOX9	0.971682	0.798814	1.73205	3
1537	SP1	0.941974	0.456866	5.19615	27
1538	SPARC	0.92488	0.652367	2.23607	5
1539	SPEN	0.96919	0.779894	2	4
1540	SPOP	0.962293	0.68987	2	4
1541	SPRED1	0.962322	0.780041	1.73205	3
1542	SPRY1	0.933813	0.690161	1.41421	2
1543	SPRY2	0.942046	0.405613	3.31662	11
1544	SPRY4	0.911756	0.563049	1	1
1545	SPTBN1	0.962352	0.700814	1.73205	3
1546	SQLE	0.96921	0.701084	3.16228	10
1547	SRC	0.965786	0.546801	9.48683	90
1548	SREBF2	0.969231	0.759796	3.16228	10
1549	SRF	0.96581	0.747653	2.44949	6
1550	SRGAP1	0.958217	0.701354	1.73205	3
1551	SRGAP2	0.897825	0.615093	1.73205	3
1552	SRGAP3	0.958253	0.726316	1.41421	2
1553	SRP14	0.898071	0	9	81
1554	SRP19	0.911935	0	8.77496	77
1555	SRP54	0.962382	0	9.64365	93
1556	SRP68	0.965835	0	9.16515	84
1557	SRP72	0.962411	0.0141886	4.89898	24
1558	SRP9	0.925006	0	9.05539	82
1559	SRPRB	0.912113	0.00994537	4.69042	22
1560	SRRM2	0.898316	0	7.93725	63
1561	SRSF1	0.952736	0	7.68115	59
1562	SRSF3	0.89856	5.62414e-05	7	49
1563	SRSF4	0.948068	0.116021	4.12311	17
1564	SRSF6	0.952783	0.000811808	6.32456	40
1565	SRSF7	0.96244	0.000220915	6.55744	43
1566	SS18	0.942117	0.62852	2.82843	8
1567	SSTR3	0.942189	0.523137	2	4
1568	STAG1	0.969251	0.759972	4.3589	19
1569	STAG2	0.549914	0.149036	4.79583	23
1570	STAG3	0.971699	0.752764	3.16228	10
1571	STAM	0.91229	0.392366	3.31662	11
1572	STAMBP	0.952829	0.615541	2	4
1573	STAT1	0.975461	0.79217	6	36
1574	STAT2	0.971717	0.774143	2.82843	8
1575	STAT3	0.969271	0.807128	8.94427	80
1576	STAT4	0.975475	0.780188	2.82843	8
1577	STAT5A	0.971734	0.768089	5.38516	29
1578	STAT5B	0.975489	0.786064	4.89898	24
1579	STIL	0.952876	0.671702	1.41421	2
1580	STK11	0.96586	0.742934	3	9
1581	STK11IP	0.952922	0.718631	1.41421	2
1582	STK36	0.96247	0.786203	1.73205	3
1583	STRA6	0.962499	0.760146	1.73205	3
1584	STUB1	0.969292	0.471741	4.79583	23
1585	SUFU	0.969312	0.730995	3.4641	12
1586	SUGP1	0.925131	0.228999	2.64575	7
1587	SUMO1	0.856576	0.25695	5.56776	31
1588	SUPT16H	0.975503	0.792302	2.44949	6
1589	SUPT3H	0.933908	0.53263	2.82843	8
1590	SUZ12	0.969332	0.701623	4.3589	19
1591	SYCP1	0.94226	0.533294	2.44949	6
1592	SYCP2	0.952968	0.709486	2.44949	6
1593	SYCP3	0.898802	0.502185	2.64575	7
1594	SYF2	0.899043	4.02778e-05	6.9282	48
1595	SYK	0.971752	0.760321	5.74456	33
1596	SYNGAP1	0.975516	0.774298	1	1
1597	SYNJ1	0.97553	0.807242	5.19615	27
1598	SYNJ2	0.975544	0.819308	3.74166	14
1599	TAB1	0.925255	0.577619	5.91608	35
1600	TAB2	0.392696	0.0465569	5.74456	33
1601	TAB3	0.953015	0.701892	4.24264	18
1602	TBC1D32	0.962528	0.718871	0	0
1603	TBC1D7	0.857092	0.308821	1.41421	2
1604	TBL3	0.958289	0	7.87401	62
1605	TBP	0.962558	0.57816	4.12311	17
1606	TBX1	0.58326	0.17153	0	0
1607	TBX20	0.969352	0.780335	0	0
1608	TBX3	0.97177	0.807355	0	0
1609	TBX5	0.0701818	0.00919128	2	4
1610	TCAP	0.934003	0.513968	3.31662	11
1611	TCERG1	0.969372	0.417255	2.64575	7
1612	TCF12	0.524154	0.124317	2	4
1613	TCF3	0.969392	0.798938	3.16228	10
1614	TCF4	0.971787	0.743134	2.23607	5
1615	TCF7	0.975557	0.799061	2.44949	6
1616	TCF7L1	0.975571	0.807469	2.44949	6
1617	TCF7L2	0.975584	0.819408	3.74166	14
1618	TCOF1	0.958325	0.743334	0	0
1619	TCP1	0.975598	0.70216	4.24264	18
1620	TCTEX1D1	0.762153	0.296916	2	4
1621	TCTEX1D2	0.899283	0.433388	3	9
1622	TCTN1	0.969412	0.735942	3.87298	15
1623	TCTN2	0.971805	0.736153	3.74166	14
1624	TCTN3	0.94233	0.628938	3.87298	15
1625	TDGF1	0.807409	0.393492	3.60555	13
1626	TEK	0.971822	0.807582	2	4
1627	TERT	0.975612	0.819508	3.74166	14
1628	TFAP2A	0.97184	0.819607	2.64575	7
1629	TFAP2B	0.971857	0.819707	2	4
1630	TFAP2C	0.971875	0.786343	2.23607	5
1631	TFE3	0.442442	0.0930455	1.41421	2
1632	TFIP11	0.934098	0.0445099	4.47214	20
1633	TGFB1	0.962587	0.63947	5	25
1634	TGFB2	0.953061	0.681199	3.16228	10
1635	TGFB3	0.965884	0.615989	3.31662	11
1636	TGFBR1	0.969432	0.774453	5	25
1637	TGFBR2	0.596237	0.134658	4.47214	20
1638	TGFBR3	0.934192	0.752949	2.23607	5
1639	TGFBRAP1	0.942401	0.660926	1.73205	3
1640	TGIF1	0.495867	0.0802604	1.41421	2
1641	THOC5	0.953107	0.268578	2.82843	8
1642	TIAM1	0.969452	0.768253	3.4641	12
1643	TIMELESS	0.965909	0.753134	2	4
1644	TJP1	0.969472	0.753319	2	4
1645	TLE1	0.958361	0.681506	3	9
1646	TLL1	0.971892	0.780482	1	1
1647	TLR3	0.942472	0.639863	3.60555	13
1648	TLR4	0.958397	0.563628	4.24264	18
1649	TMEM173	0.942542	0.47259	1.73205	3
1650	TMEM216	0.948125	0.533955	4.12311	17
1651	TMEM231	0.965933	0.629354	2.44949	6
1652	TMEM67	0.948181	0.640255	4.24264	18
1653	TMSB4X	0.942612	0.325939	1.73205	3
1654	TNC	0.975625	0.819807	1.41421	2
1655	TNF	0.942682	0.41829	5.91608	35
1656	TNFRSF14	0.953153	0.602572	1.41421	2
1657	TNFRSF1A	0.965958	0.799185	4.24264	18
1658	TNN	0.962616	0.786482	1	1
1659	TNNC1	0.953198	0.578699	3.16228	10
1660	TNNC2	0.879373	0.616435	3.87298	15
1661	TNNI1	0.962645	0.719109	4.12311	17
1662	TNNI2	0.958433	0.726543	3.87298	15
1663	TNNI3	0.958469	0.747846	4.3589	19
1664	TNNT1	0.971909	0.786621	4.12311	17
1665	TNNT2	0.962674	0.780629	4.3589	19
1666	TNNT3	0.958505	0.743533	4.12311	17
1667	TNR	0.975639	0.780775	1	1
1668	TOP2B	0.975652	0.807695	2.64575	7
1669	TP53	0.683934	0.191386	9.43398	89
1670	TP53BP1	0.969492	0.753504	5	25
1671	TPM1	0.975666	0.780921	5.19615	27
1672	TPM2	0.975679	0.792433	4.69042	22
1673	TPM3	0.969512	0.781067	4.69042	22
1674	TPM4	0.975693	0.760495	4.3589	19
1675	TPT1	0.912467	0.028869	4	16
1676	TRA2B	0.899522	4.426e-05	6.85565	47
1677	TRADD	0.962703	0.640646	4	16
1678	TRAF2	0.942751	0.672027	4.58258	21
1679	TRAF3IP1	0.948238	0.579237	4.89898	24
1680	TRAF6	0.962732	0.652732	6.16441	38
1681	TRIM32	0.962761	0.774607	2	4
1682	TRIM33	0.969532	0.748039	3.31662	11
1683	TRIM56	0.934286	0.434366	1.41421	2
1684	TRIP10	0.948294	0.672352	3.4641	12
1685	TRIP12	0.971927	0.774762	4.47214	20
1686	TRIP4	0.507613	0.120167	4	16
1687	TSC1	0.410375	0.0866354	4.47214	20
1688	TSC2	0.975706	0.819906	5.56776	31
1689	TSC22D3	0.763669	0.590733	1.41421	2
1690	TSR1	0.899759	0	8.544	73
1691	TSR2	0.831191	0.225367	1.73205	3
1692	TTBK2	0.969552	0.760669	2.82843	8
1693	TTC21B	0.969572	0.781213	5.38516	29
1694	TTC26	0.969592	0.753688	4.89898	24
1695	TTC30A	0.965982	0.743732	4	16
1696	TTC30B	0.953244	0.681812	4.89898	24
1697	TTC8	0.95329	0.748231	3.4641	12
1698	TTN	0.97572	0.820006	4.47214	20
1699	TTR	0.912642	0.661273	1.73205	3
1700	TUBA1A	0.971944	0.792565	2.44949	6
1701	TUBA1C	0.604463	0.153124	1.73205	3
1702	TUBA4A	0.971962	0.736363	2.23607	5
1703	TUBB2A	0.962789	0.760843	2.23607	5
1704	TUFM	0.962818	0.201065	4.12311	17
1705	TULP3	0.969611	0.753872	2.23607	5
1706	TWIST1	0.969631	0.748423	2	4
1707	TXNL4A	0.942821	1.56695e-05	6.85565	47
1708	TYK2	0.971979	0.807808	3.31662	11
1709	U2AF2	0.953335	0	9.11043	83
1710	UBA1	0.966006	0.774916	5.2915	28
1711	UBA52	0.899995	0	11.9583	143
1712	UBB	0.912817	0.352651	5.83095	34
1713	UBC	0.630798	0.122235	8.30662	69
1714	UBE2A	0.94835	0.314624	3.87298	15
1715	UBE2B	0.239667	0.0307219	3.31662	11
1716	UBE2D1	0.93438	0.230804	5.91608	35
1717	UBE2D2	0.900229	0.258632	6.16441	38
1718	UBE2D3	0.94289	0.275065	5.56776	31
1719	UBE2E3	0.912991	0.368906	3.4641	12
1720	UBE2I	0.913164	0.327327	5.47723	30
1721	UBE2J1	0.934474	0.59124	2	4
1722	UBE2K	0.934567	0.287713	4.69042	22
1723	UBE2M	0.857603	0.271835	3.16228	10
1724	UBE2N	0.900463	0.239707	6	36
1725	UBE2S	0.953381	0.376133	4.12311	17
1726	UBE2U	0.808379	0.419322	2.23607	5
1727	UBE2V1	0.858111	0.227187	4.69042	22
1728	UBE2Z	0.93466	0.61688	2	4
1729	UBE3A	0.948406	0.761016	3.87298	15
1730	UBE3C	0.958541	0.76119	3.16228	10
1731	UBE4A	0.934752	0.719347	3.4641	12
1732	UBR1	0.637758	0.195273	4.89898	24
1733	UBR2	0.975733	0.820105	3.74166	14
1734	UBR4	0.962847	0.761363	2	4
1735	UBTF	0.975747	0.807921	2	4
1736	UGP2	0.934844	0.446782	2.23607	5
1737	ULK3	0.953426	0.731213	1.73205	3
1738	UNC119B	0.948462	0.66162	1.41421	2
1739	UPF1	0.97576	0.629769	5	25
1740	UPF2	0.948518	0.181549	3.74166	14
1741	UQCR11	0.831924	0.347479	2.82843	8
1742	UQCRFS1	0.900695	0.547425	3.4641	12
1743	UQCRQ	0.942959	0.617324	3.4641	12
1744	USP13	0.962876	0.641036	2	4
1745	USP15	0.948573	0.630184	2.23607	5
1746	USP18	0.948628	0.488219	1.73205	3
1747	USP33	0.958576	0.661966	2	4
1748	USP39	0.958612	0.00181429	5.65685	32
1749	USP6NL	0.948684	0.719585	2	4
1750	USP7	0.969651	0.653096	2.82843	8
1751	USP9X	0.971996	0.77507	2	4
1752	UST	0.943028	0.591746	2	4
1753	UTP11L	0.934936	0	7.61577	58
1754	UTP14A	0.935028	0	7.48331	56
1755	UTP14C	0.943097	0	7.4162	55
1756	UTP15	0.900926	0	7.68115	59
1757	UTP18	0.943165	0	7.81025	61
1758	UTP3	0.858614	0	7.61577	58
1759	UTP6	0.948739	0	7.61577	58
1760	VAC14	0.969671	0.781359	1.41421	2
1761	VANGL1	0.962904	0.786759	2	4
1762	VANGL2	0.972013	0.792696	2.44949	6
1763	VAV1	0.96969	0.768416	5.09902	26
1764	VAV2	0.966031	0.743931	3.16228	10
1765	VCAN	0.975774	0.820204	3	9
1766	VDR	0.975787	0.799308	2.64575	7
1767	VEGFA	0.943234	0.617767	6.48074	42
1768	VKORC1L1	0.966055	0.736574	1	1
1769	WAS	0.809339	0.23617	4.79583	23
1770	WASF1	0.935119	0.336884	3.87298	15
1771	WASF2	0.958647	0.641426	3.60555	13
1772	WASF3	0.958683	0.548046	3.16228	10
1773	WASL	0.9758	0.781504	6.63325	44
1774	WBP11	0.966079	0.690451	2.64575	7
1775	WBP4	0.962933	0.000542607	6.16441	38
1776	WBSCR22	0.943302	0.0123488	4.69042	22
1777	WDR12	0.948794	0	7.87401	62
1778	WDR19	0.975814	0.799431	5.38516	29
1779	WDR3	0.96971	0	7.74597	60
1780	WDR34	0.948849	0.662311	4	16
1781	WDR35	0.975827	0.808034	5.19615	27
1782	WDR36	0.972031	0	7.81025	61
1783	WDR43	0.966103	1.00575e-05	7.14143	51
1784	WDR46	0.948903	0	7.61577	58
1785	WDR5	0.948958	0.65346	5.65685	32
1786	WDR60	0.972048	0.761535	4.12311	17
1787	WDR75	0.953471	0	7.54983	57
1788	WIPF1	0.949012	0.592251	3.16228	10
1789	WNT3A	0.962961	0.768579	3.60555	13
1790	WNT5A	0.975841	0.761708	3.87298	15
1791	WWP2	0.972065	0.786898	2	4
1792	WWTR1	0.171759	0.0424792	2	4
1793	XAB2	0.972082	0	8.06226	65
1794	XIAP	0.44983	0.0760159	3.4641	12
1795	YEATS4	0.925379	0.60305	2.64575	7
1796	YES1	0.975854	0.768741	3.60555	13
1797	YWHAB	0.925503	0.564205	3.60555	13
1798	YWHAE	0.953516	0.394614	3.87298	15
1799	YWHAG	0.913336	0.618209	2.82843	8
1800	YWHAH	0.859114	0.502938	2.44949	6
1801	YWHAQ	0.953561	0.548666	2.82843	8
1802	YWHAZ	0.966127	0.290807	4.58258	21
1803	YY1	0.953606	0.298427	4.69042	22
1804	ZAP70	0.975867	0.792827	3.87298	15
1805	ZBTB14	0.953651	0.592755	0	0
1806	ZC3H13	0.972099	0.792958	5.09902	26
1807	ZEB2	0.0849583	0.0107289	0	0
1808	ZFPM1	0.94337	0.709741	2	4
1809	ZFPM2	0.972117	0.736783	2.23607	5
1810	ZFYVE16	0.96299	0.76188	3	9
1811	ZFYVE9	0.953695	0.754055	2.23607	5
1812	ZIC3	0.943437	0.709995	1.73205	3
1813	ZMAT2	0.765164	0.00201779	5.56776	31
1814	ZMYM2	0.966152	0.768904	1.41421	2
